# Supplementary material for: Comparative Analysis of Polyphenolic Compounds in Different Amaranthus Species: Influence of Genotypes and Harvesting Year
Source: Antioxidants (Basel). 2024 Apr 22;13(4):501. doi: 10.3390/antiox13040501 (PMC11047707; doi:10.3390/antiox13040501)
Supplement: Supplementary file 1 [file antioxidants-13-00501-s001.zip › Supplementary Table S1.xlsx]

## Sheet: Table S1
Supplementary Table S1. List of 120 Amaranthus accessions used in this study
Code	IT No.a	Specfic Name	Origin
A1	IT197078	Amaranthus hypochondriacus	USA
A2	IT199956	Amaranthus hypochondriacus	DEU
A3	IT235715	Amaranthus hypochondriacus	USA
A4	IT262650	Amaranthus hypochondriacus	CHN
A5	IT262651	Amaranthus hypochondriacus	PRK
A6	IT262652	Amaranthus hypochondriacus	CHN
A7	IT262654	Amaranthus hypochondriacus	CHN
A8	IT262655	Amaranthus hypochondriacus	CHN
A9	IT262656	Amaranthus hypochondriacus	PRK
A10	IT262657	Amaranthus hypochondriacus	CHN
A11	IT262658	Amaranthus hypochondriacus	CHN
A12	IT262659	Amaranthus hypochondriacus	CHN
A13	IT262660	Amaranthus hypochondriacus	CHN
A14	IT262661	Amaranthus hypochondriacus	CHN
A15	IT262662	Amaranthus hypochondriacus	CHN
A16	IT262663	Amaranthus hypochondriacus	CHN
A17	IT262664	Amaranthus hypochondriacus	CHN
A18	IT262665	Amaranthus hypochondriacus	CHN
A19	IT262671	Amaranthus hypochondriacus	CHN
A20	IT262672	Amaranthus hypochondriacus	CHN
A21	IT262673	Amaranthus hypochondriacus	CHN
A22	IT262674	Amaranthus hypochondriacus	CHN
A23	IT262675	Amaranthus hypochondriacus	CHN
A24	IT262676	Amaranthus hypochondriacus	CHN
A25	IT262677	Amaranthus hypochondriacus	CHN
A26	IT262679	Amaranthus hypochondriacus	CHN
A27	IT262681	Amaranthus hypochondriacus	CHN
A28	IT262683	Amaranthus hypochondriacus	PRK
A29	IT262684	Amaranthus hypochondriacus	CHN
A30	IT262688	Amaranthus hypochondriacus	CHN
A31	IT271505	Amaranthus hypochondriacus	CHN
A32	IT197119	Amaranthus cruentus	ROM
A33	IT251901	Amaranthus cruentus	GHA
A34	IT251903	Amaranthus cruentus	FIN
A35	IT267891	Amaranthus cruentus	USA
A36	IT267892	Amaranthus cruentus	CHN
A37	IT267897	Amaranthus cruentus	UNKNOWN
A38	IT267899	Amaranthus cruentus	MEX
A39	IT197068	Amaranthus caudatus	ARG
A40	IT197082	Amaranthus caudatus	IND
A41	IT197104	Amaranthus caudatus	CHN
A42	IT199946	Amaranthus caudatus	ARG
A43	IT199947	Amaranthus caudatus	ARG
A44	IT207983	Amaranthus caudatus	UNKNOWN
A45	IT218867	Amaranthus caudatus	IND
A46	IT218868	Amaranthus caudatus	IND
A47	IT218869	Amaranthus caudatus	PER
A48	IT218870	Amaranthus caudatus	PER
A49	IT218871	Amaranthus caudatus	BOL
A50	IT238335	Amaranthus caudatus	CHN
A51	IT246956	Amaranthus caudatus	UNKNOWN
A52	IT260618	Amaranthus caudatus	UNKNOWN
A53	IT260622	Amaranthus caudatus	UNKNOWN
A54	IT262686	Amaranthus caudatus	UNKNOWN
A55	IT262692	Amaranthus caudatus	UNKNOWN
A56	IT271506	Amaranthus caudatus	CHN
A57	IT197108	Amaranthus tricolor	CHN
A58	IT199971	Amaranthus tricolor	PHL
A59	IT199972	Amaranthus tricolor	BGD
A60	IT199974	Amaranthus tricolor	USA
A61	IT199985	Amaranthus tricolor	PHL
A62	IT199987	Amaranthus tricolor	TZA
A63	IT199992	Amaranthus tricolor	MEX
A64	IT199998	Amaranthus tricolor	NPL
A65	IT200004	Amaranthus tricolor	MEX
A66	IT200005	Amaranthus tricolor	MEX
A67	IT200009	Amaranthus tricolor	USA
A68	IT200030	Amaranthus tricolor	MEX
A69	IT203374	Amaranthus tricolor	ARG
A70	IT203376	Amaranthus tricolor	DEU
A71	IT203378	Amaranthus tricolor	CHN
A72	IT203379	Amaranthus tricolor	CMR
A73	IT251890	Amaranthus tricolor	UNKNOWN
A74	IT251892	Amaranthus tricolor	CHN
A75	IT267895	Amaranthus tricolor	CHN
A76	IT267896	Amaranthus tricolor	CHN
A77	IT267901	Amaranthus tricolor	CHN
A78	IT267902	Amaranthus tricolor	CHN
A79	IT267904	Amaranthus tricolor	CHN
A80	IT267905	Amaranthus tricolor	CHN
A81	IT271503	Amaranthus tricolor	CHN
A82	IT271504	Amaranthus tricolor	CHN
A83	IT277792	Amaranthus tricolor	USA
A84	IT284262	Amaranthus tricolor	CHN
A85	IT290028	Amaranthus tricolor	CHN
A86	IT290029	Amaranthus tricolor	CHN
A87	IT197088	Amaranthus dubius	UNKNOWN
A88	IT199964	Amaranthus dubius	TZA
A89	IT199991	Amaranthus dubius	DEU
A90	IT200008	Amaranthus dubius	USA
A91	IT218877	Amaranthus dubius	ZWE
A92	IT240358	Amaranthus dubius	BFA
A93	IT197094	Amaranthus blitum	NLD
A94	IT290073	Amaranthus blitum	MEX
A95	IT290074	Amaranthus blitum	MEX
A96	IT164962	Amaranthus crispus	UNKNOWN
A97	IT164969	Amaranthus crispus	UNKNOWN
A98	IT197081	Amaranthus crispus	MEX
A99	IT197096	Amaranthus crispus	MEX
A100	IT197101	Amaranthus crispus	MEX
A101	IT197102	Amaranthus crispus	USA
A102	IT197103	Amaranthus crispus	MEX
A103	IT197109	Amaranthus crispus	BGR
A104	IT197114	Amaranthus crispus	UNKNOWN
A105	IT197115	Amaranthus crispus	PER
A106	IT199957	Amaranthus crispus	DEU
A107	IT115220	Amaranthus hybridus	UNKNOWN
A108	IT164972	Amaranthus hybridus	UNKNOWN
A109	IT197075	Amaranthus hybridus	CHN
A110	IT197099	Amaranthus hybridus	PER
A111	IT197118	Amaranthus hybridus	UNKNOWN
A112	IT251896	Amaranthus hybridus	DEU
A113	IT267903	Amaranthus hybridus	RUS
A114	IT197085	Amaranthus viridis	PER
A115	IT200012	Amaranthus viridis	DEU
A116	IT218621	Amaranthus viridis	UNKNOWN
A117	IT218622	Amaranthus viridis	UNKNOWN
A118	IT235398	Amaranthus viridis	UNKNOWN
A119	IT235399	Amaranthus viridis	UNKNOWN
A120	IT273649	Amaranthus viridis	UNKNOWN
a Registration No. of the National Agro-biodiversity Center (NAS) of the Rural Development Administra-tion (RDA)
