# Supplementary material for: Comparative Analysis of Polyphenolic Compounds in Different Amaranthus Species: Influence of Genotypes and Harvesting Year
Source: Antioxidants (Basel). 2024 Apr 22;13(4):501. doi: 10.3390/antiox13040501 (PMC11047707; doi:10.3390/antiox13040501)
Supplement: Supplementary file 1 [file antioxidants-13-00501-s001.zip › Supplementary Table S2.xlsx]

## Sheet: Table S2
Supplementary Table S2. The UPLC-PDA analysis of polyphenol content among 120 Amaranthus accessions between the year of 2018 and 2019.
No.	Species	Hydroxybenzoic acid (HBA)*														Hydroxycinnamic acid (HCA)*										Flavonoid (FLA)*
		galic acid	galic acid	protocatechuic acid	protocatechuic acid	4-hydroxybenzoic acid	4-hydroxybenzoic acid	2,4-dihydroxybenzoic acid	2,4-dihydroxybenzoic acid	vanilic acid	vanilic acid	syringic acid	syringic acid	benzoic acid	benzoic acid	caffeic acid	caffeic acid	p-coumaric acid	p-coumaric acid	ferulic acid	ferulic acid	sinapic acid	sinapic acid	t-cinnamic acid	t-cinnamic acid	rutin	rutin	quercetin-3-beta-d-glucoside	quercetin-3-beta-d-glucoside	kaempferol-3-o-rutinoside		quercetin	quercetin	kaempferol	kaempferol
		2018	2019	2018	2019	2018	2019	2018	2019	2018	2019	2018	2019	2018	2019	2018	2019	2018	2019	2018	2019	2018	2019	2018	2019	2018	2019	2018	2019	2018	2019	2018	2019	2018	2019
A 1	Amaranthus hypochondriacus	0.144667	2.416	0.268	2.06733	0.848333	15.8593	2.77833	4.564	1.60233	5.91633	0.813333	3.27033	8.9925	16.8723	0.944667	1.96633	0.670667	1.599	2.69	3.85	2.19167	4.566		0.47	275.684	676.251	8.309	28.9487	32.557	0.559756	1.0605	4.25833		1.816
A 2	Amaranthus hypochondriacus	0.301033		0.760133	1.779	1.58313	6.44633	1.5278	5.089	2.2338	7.486	0.289667	2.447	8.05483	22.9467	0.369	1.554	0.513333	1.03867	2.18347	4.594	1.28967	3.66733	0.226667	0.61	42.4144	372.675	5.22751	39.6843	19.296	0.468394	2.12147	9.816	0.269	3.494
A 3	Amaranthus hypochondriacus			0.21	0.879	0.469	9.145	2.0211	5.488	1.66247	3.564	0.7795	0.508	5.45667	17.487	0.530067		1.49533	2.19	2.72903	4.15533	3.01083	3.314		0.182667	141.12	496.688	6.16043	23.8553	18.2603	0.445784	1.34233	1.96		0.802667
A 4	Amaranthus hypochondriacus			0.594033	0.72	0.7605		0.314847	2.548	1.39267	1.86933	0.318	0.498	5.49233	10.0553	0.234	2.385	0.435333	0.700667	1.74933	2.584	1.90483	2.714	0.305	0.152667	22.3107	167.456	3.5687	45.7767	4.648	0.473109	2.30633	0.928	0.196667	0.816
A 5	Amaranthus hypochondriacus			0.361333	1.777	0.698167	11.606	1.5023	5.57233	1.47577	6.251	0.165667	1.807	1.91833	15.069		0.229667	0.355667	0.853667	0.671333	11.2693	0.785333	6.78033	0.127	0.721667	3.70713	293.867	0.829333	33.5383	17.1597	0.137982	0.384333	5.906		0.709667
A 6	Amaranthus hypochondriacus	0.338		0.8557	1.6	1.40877	13.2567	1.50847	7.264	0.599333	6.817	0.307	0.637667	8.19717	31.4807	0.614	0.197667	0.844333	2.474	2.31113	6.116	1.62187	4.89633	0.414333	0.778333	94.465	515.974	5.989	45.6467	26.9843	0.574331	0.648	6.46633	0.308833	0.417667
A 7	Amaranthus hypochondriacus	0.313333		0.975	1.832	1.01533	7.8	0.995033	3.705	1.534	6.70533	0.269667	3.351	6.81633	25.5713	0.145167	1.81533	0.629333	1.847	2.3877	5.498	1.86067	4.359		1.55933	90.7894	454.786	7.86203	48.3887	21.8933	0.445487	0.898367	9.721	0.197767	3
A 8	Amaranthus hypochondriacus	0.157333			2.746	0.762667	2.81	0.481667	2.776	1.361	4.898	0.4927	0.578667	6.77333	15.185	0.25	4.314	0.531033	2.95733	2.144	4.405	0.626133	5.765		0.172667	16.951	191.886	2.569	41.6507	10.455	0.457629	0.331133	1.855	0.196733	0.389667
A 9	Amaranthus hypochondriacus	0.159067		0.465733	1.649	1.00133	6.278	1.66427	2.708	1.58287	2.986	0.2684	1.04	7.82487	24.2513	0.455	0.768667	0.454067	0.941667	1.91333	3.57133	1.4738	3.167	0.198167	1.02767	73.4477	499.469	6.7527	60.5713	20.0963	0.480022	2.25273	8.77233	0.2294	1.87633
A 10	Amaranthus hypochondriacus	0.358		1.48667	0.841667	0.628733	11.0587	0.713067	2.989	1.32547	5.21	0.211067	0.850667	3.6724	15.1683	0.789167	1.75867	0.4016	1.574	2.21	3.64533	0.413833	2.579	0.199133	0.607667	64.3037	258.668	4.7206	28.0943	13.0493	0.458915	0.850267	4.97433	0.2668	2.16933
A 11	Amaranthus hypochondriacus	0.165733		0.4498	0.648667	1.64063	3.76933	1.44733	5.69733	1.56403	4.69633	1.7527	3.5	4.5604	9.75967	0.908467	4.187	1.44317	2.958	1.47733	2.881	1.444	4.05633	0.2078	0.612667	22.9863	181.477	2.57193	11.866	13.0023	0.451277	1.38287	4.798	1.01587	2.585
A 12	Amaranthus hypochondriacus	0.757533		1.3484	2.148	1.01367	17.2603	1.34	4.06733	1.86267	6.75833	0.271333	0.982667	4.60083	21.2687	0.493	1.846	0.983333	0.973667	2.04	5.20533	1.391	3.45967		0.98	119.235	415.871	7.74433	40.178	22.1753	0.458336	0.389667	8.66633	0.331667	3.15833
A 13	Amaranthus hypochondriacus	0.399333		1.46733	2.021	0.931667	13.5723	1.44667	3.661	1.82667	5.914	0.547333	0.771333	7.64813	20.6807	0.427667	1.76867	0.788	2.121	2.043	4.61633	1.84673	3.394	0.2278	0.61	110.435	379.96	7.74667	34.3687	18.9813	0.451931	0.766	8.015	0.195133	0.448
A 14	Amaranthus hypochondriacus	0.241			2.116	0.288667	13.9567	0.6984	3.95	0.976667	6.33067	0.585333	0.898	1.776	23.85	0.892733	0.168667	0.392067	1.784	0.701333	5.581	0.198667	3.704		0.991667	35.2963	454.457	2.32733	44.779	24.2967	0.453391	0.377067	8.845	0.187667	0.637667
A 15	Amaranthus hypochondriacus	0.270667		0.34	2.05867	0.715	13.985	0.724	4.12933	0.991333	6.788		1.67633	1.62667	23.4403	0.196333	0.169667	0.282	2.16933	0.697667	5.41533	0.307333	0.149667		0.662667	20.2423	430.457	1.96233	41.9493	22.0767	0.0418688	0.428333	9.106	0.202	0.4
A 16	Amaranthus hypochondriacus	0.329667		0.314667	0.818667	0.908	9.674	1.64033	2.66233	1.56567	3.994	0.177667	0.371667	4.25733	6.82	0.330333	0.740667	0.414	0.932667	1.382	2.275	0.799333	0.987667	0.183333	0.291667	57.6473	208.577	5.17333	17.3683	6.74333	0.453508	0.499	1.996	0.176667	0.4
A 17	Amaranthus hypochondriacus	0.171333			2.11533	0.535667	14.343	0.355333	4.22	0.705333	6.56133		0.811667	3.29867	23.1677	0.952	0.239667	0.388667	2.25	0.998667	4.819	0.358333	3.408		0.66	54.1847	296.297	5.28833	29.065	17.955	0.464268	0.483333	8		3.401
A 18	Amaranthus hypochondriacus	0.155		0.15	0.713667	0.48	3.87633	1.65433	5.466	3.291	5.657	0.221333	4.491	8.70467	13.247	0.506	4.5	1.76267	3.56333	3.09	3.75867	2.073	4.589	0.228667	0.780667	76.0323	266.741	4.63033	15.7583	17.5493	0.0389744	0.561667	7.66967	0.402	2.156
A 19	Amaranthus hypochondriacus			1	1.658	1.77133	14.3803	11.2913	4.25833	1.97	5.97333	0.718667	1.756	7.85767	18.0813	0.411667	1.846		2.06	2.99167	4.098	3.06233	3.115	0.257333	0.652667	256.528	323.073	16.2257	34.0783	16.6933	0.455608	1.45	4.65833	0.369333	2.41533
A 20	Amaranthus hypochondriacus			0.794333	1.975	1.446	14.2783		7.504	1.694	5.75733		1.546	6.60133	18.2573	0.270667	0.268667		2.888	1.624	3.69633	2.78233	3.736	0.225333	0.751667	201.55	264.095	13.2257	27.959	15.3583	0.480905	0.607333	7.06867	0.358333	2.708
A 21	Amaranthus hypochondriacus			0.922	0.722667	1.00533	10.077	6.61033	3.71633	1.587	4.07233		0.711667	4.111	8.31333	0.163333	0.179	0.337333	0.802667	0.786	2.48633	1.48933	1.571		0.41	168.669	270.156	8.212	24.759	11.1397	0.543858	0.427	1.80533	0.374	2.26733
A 22	Amaranthus hypochondriacus	0.172		0.605667	0.849667	0.845667	8.509	1.54967	6.108	1.65633	5.25533	1.716	2.098	7.69967	17.197	2.487	2.877	0.255667	2.87033	1.90967	4.01533	1.46167	2.855		0.739667	120.327	353.155	2.879	26.6407	17.8523	0.454844	0.692333	4.466	1.75533	0.849667
A 23	Amaranthus hypochondriacus			0.385	0.989	1.631	14.2477	8.31833	3.547	2.52033	4.717		0.878	8.55467	10.2683	0.582	0.678667	1.526	1.55633	1.93	2.987	3.037	1.77133	0.286667	0.409667	229.207	283.847	16.5697	28.9467	11.6563	0.449196	1.699	2.26333	0.418667	0.479
A 24	Amaranthus hypochondriacus			0.717333	0.838667	1.767	12.8547	9.93033	2.95933	2.13	3.87133		0.432667	8.651	5.90633	0.402333	0.163667		0.651667	2.19	2.215	3.11	0.767667	0.278667	0.458667	291.273	119.87	21.502	12.1687	5.614	0.897203	0.752	1.028	0.403	0.919
A 25	Amaranthus hypochondriacus			0.755333	1.751	1.887	15.7833	0.222667	7.711	2.21767	4.981	0.629667	0.689	7.64633	16.196	0.206	0.252667	0.466667	1.72	2.011	2.877	2.94933	3.36833	0.274	0.678667	214.351	177.172	16.241	22.9793	12.0833	0.645272	0.727333	4.496	0.354	2.321
A 26	Amaranthus hypochondriacus			0.176333	1.686	1.95833	12.6863		3.701	1.71767	4.46333	0.177	0.728	5.532	20.9803	0.323667	0.897667	0.288	1.03067	0.484333	4.011	1.785	3.06033		0.571667	83.4083	249.557	7.37267	25.7613	14.5487	0.445487	0.318333	7.35967	0.217667	2.47333
A 27	Amaranthus hypochondriacus			0.398667	1.57033	1.68533	11.8423	1.51267	3.807	1.858	5.469	0.266667	0.578667	9.216	19.685	0.208667	1.66633	0.491	2.477	1.92167	3.65733	4.00667	4.898	0.19	0.572667	95.5703	295.48	9.70433	32.298	15.2797	0.461338	1.69767	7.759		2.75733
A 28	Amaranthus hypochondriacus	0.384333		0.341333	1.716	1.60533	3.191	1.69633	5.475	1.92133	3.96333	0.189667	1.86	6.654	13.1833	0.370667	0.220667	0.340667	0.683667	1.65733	2.007	2.24533	4.69633		0.3	49.176	54.9743	5.76433	8.07333	7.016	0.444096	0.309333	2.487	0.172667	0.97
A 29	Amaranthus hypochondriacus	0.418		0.182667	1.667	1.49033	16.1753	2.12067	3.56867	2.20667	5.754	0.244667	0.569	7.46667	15.268	0.485667	2.021	0.349333	1.671	1.42867	3.659	2.15733	2.479	0.223	0.629	97.6097	320.088	6.928	34.2973	15.469	0.468137	1.48733	5.775	0.255667	0.560667
A 30	Amaranthus hypochondriacus			0.26	1.55733	0.987	12.667	2.442	0.442667	1.916	5.284	0.550667	0.608	7.01033	19.0593	0.396	1.869	0.387333	1.70633	0.999	3.878	2.009	2.676	0.190667	0.8	60.439	263.096	4.65133	24.1493	14.5797	0.457629	1.022	4.769	0.207	2.48633
A 31	Amaranthus hypochondriacus	0.382333		0.716333	0.351667	0.714667	3.517	2.933	2.904	0.620667	3.809	0.174333	0.723667	4.697	18.995	0.197667	2.2682	0.309333	2.26133	0.782333	3.246	0.993667	4.195		0.669667	134.918	280.105	11.979	27.7397	14.974	0.468689	0.429	8.518	0.485667	0.438
A 32	Amaranthus cruentus	1.034		1.475	1.01767	1.864	14.7677	1.499	3.391	2.32067	4.758	0.144333	0.413667	7.80467	13.0677	0.466667	0.167667	0.980333	0.858	2.535	2.379	2.117	2.454		0.327667	228.888	251.559	23.3707	35.3687	12.3577	0.451823	2.132	1.576	0.324333	2.17133
A 33	Amaranthus cruentus		0.300667	0.669333	0.81	0.783	9.377	2.07933	3.254	3.23167	5.566	0.449333	0.718	6.85733	13.0477	0.595333	2.27333	0.647333	2.051	2.283	3.30533	1.62833	3.31633		0.430667	64.2773	231.838	18.8113	51.1767	11.588	0.445261	0.943333	3.46633		1.86733
A 34	Amaranthus cruentus				1.75967	1.95367	7.299	2.493	3.56867	2.51367	1.918	0.353333	0.792667	9.24867	19.5607	0.631	0.258667	0.876333	2.47133	2.229	3.585	3.01	4.856	0.303333	0.738	128.158	221.148	11.9583	21.4537	14.4763	0.448519	2.81733	6.184	0.266	0.612667
A 35	Amaranthus cruentus	0.274333	0.368	0.186333	0.669667	0.88	5.49533	2.72867	0.318	2.26367	2.91533	1.007	0.529667	7.99333	12.1793	0.797	0.691667	0.790333	0.2	2.60767	2.76733	3.73433	0.232667		0.169667	54.2863	337.467	3.78633	18.675	16.178	0.444409	0.309333	0.791667	0.197	0.918			`
A 36	Amaranthus cruentus			0.447333	0.6	1.478	5.956	0.877667	0.274667	1.65233	0.279667	0.317	0.833667	3.54933	5.86333	0.248333	0.607667	0.324667	0.709667	0.759333	1.75533	0.500333	0.801667	0.217667	0.34	14.8477	146.761	2.51033	10.245	6.168	0.0406325	0.472333	2.46133	0.149333	2.059
A 37	Amaranthus cruentus	0.205333	2.065			0.877	4.95633	1.445	2.618	1.45767	7.481	0.149667	0.561667	2.15233	4.854	0.301	0.84	0.334667	0.589	0.741333	1.708	0.286	2.05		0.362667	10.2737	275.567	0.971	6.62433	9.087	0.0408207	0.308333	1.02	0.143667	0.602667
A 38	Amaranthus cruentus	0.288333	0.329667	0.290667	0.550667	1.49367	7.37233	1.77567	0.432667	2.47567	3.24533	1.767	0.507667	7.429	8.807		1.74533	1.497	0.563667	3.08933	2.51333	3.483	6.657		0.38	50.9387	239.375	6.80733	16.7477	8.545	0.459803	0.374333	0.720667	0.221	0.809
A 39	Amaranthus caudatus	0.228333			0.428	0.843333	2.145	0.298333	3.77533	2.57033	3.377	0.545	1.757	4.53833	11.3663	0.182	1.67333		2.16533	1.966	3.47433	0.755333	2.47533	0.187	0.558667	76.0637	208.973	1.96833	9.985	13.0493	0.450493	0.569	6.661	0.822	1.95733
A 40	Amaranthus caudatus	0.507333		0.652333	0.469	1.788	2.015	1.817	3.76967	0.997333	2.848	0.310333	1.70633	3.95033	5.70533	0.625333	0.979	0.383333	1.719	2.96267	2.47	3.281	0.833667		0.330667	100.512	202.057	7.065	8.05533	6.145	0.445942	0.806333	3.579	0.461	0.577667
A 41	Amaranthus caudatus	0.561333		0.649333		0.745	8.455	5.54533	2.806	2.92333	1.869	0.437667	0.992667	13.1353	13.2503	0.548333	0.840667	1.65033	0.728	3.07167	2.58633	2.35967	3.27033	0.221	0.210667	166.731	128.273	12.1187	12.5653	9.215	0.444434	3.19867	2.85967	0.4	2.97
A 42	Amaranthus caudatus		0.26		0.491667	0.559333	2.91533	1.733	6.065	1.848	3.274	0.649333	0.77	6.08967	19.7543	0.328333	1.587		2.147	1.587	3.716	1.078	2.908	0.265	0.499667	47.2683	218.596	2.12033	11.4613	15.1863	0.466694	1.63367	6.75733	0.971	0.463
A 43	Amaranthus caudatus		0.363667	0.226667	0.573667	0.750667	2.716	1.96767	2.907	1.968	3.99633	0.735333	1.805	9.16533	20.568	0.343667	1.85	0.192	4.17333	2.04833	4.246	1.54033	3.14633	0.276667	0.610667	78.5137	312.859	4.067	14.1783	16.3407	0.468874	2.02433	6.51333	0.776667	0.488667
A 44	Amaranthus caudatus			0.795333	0.39	1.817	0.473667	1.603	3.87533	2.623	2.298	0.448	3.509	8.28167	15.8553	0.196	2.36133	0.815667	2.069	2.256	2.77233	2.01067	2.51633	0.199	0.589667	23.8107	154.356	3.30033	7.86533	8.45733	0.48476	0.952667	7.26433	0.269667	1.57633
A 45	Amaranthus caudatus				0.427667	0.760333	2.45633	2.25567	2.145	2.028	3.46033	0.674	2.77333	8.52867	9.46633	0.324	1.68	0.598	2.04633	2.38167	3.17	1.58067	2.31533	0.243333	0.531667	31.562	215.094	6.57133	9.516	13.4407	0.471146	2.15533	6.74533	0.460667	0.648667
A 46	Amaranthus caudatus			0.26	0.389	0.634667	2.071	0.549333	2.961	2.13333	2.988	0.809333	2.214	9.18933	12.8607	0.367667	1.66833	0.750333	1.887	2.30033	2.89	1.62667	2.06933	0.241	0.488	55.7463	202.396	3.266	9.401	9.494	0.445784	2.36433	6.466	0.563333	0.500667
A 47	Amaranthus caudatus	0.263333			0.45	0.726333	3.074	2.06667	5.06633	1.65267	2.475	0.161	2.295	7.02433	8.109	0.308	3.16633	0.280667	1.67433	0.974	2.447	1.05267	1.746	0.202667	0.253667	25.5677	253.356	4.90867	11.3793	11.9393	0.452367	1.51667	2.38533	0.449333	0.860667
A 48	Amaranthus caudatus	0.147	0.269	0.298	0.779	0.266	3.65	2.15033	6.655	0.537667	4.409	0.726667	2.56333	8.061	18.9367	1.918	3.874	0.697333	1.577	2.24533	3.767	2.02733	2.78633	0.400667	0.638	60.2883	225.093	7.27333	15.2703	20.6383	0.444794	1.95	7.79633	0.171	1.856
A 49	Amaranthus caudatus				0.702667	0.388667	2.261	0.978667	2.961	1.96133	2.669	0.228333	2.055	4.682	8.25		3.66133	0.414667	2.249	0.944667	2.267	0.576333	2.16033		0.343667	9.77633	107.677	2.72733	7.586	6.25833	0.452815	0.340667	2.15633	0.232667	1.708
A 50	Amaranthus caudatus	0.218	0.199		0.771667	4.63967	15.0933	1.80767	3.391	2.17933	20.1823	0.720067	1.96967	6.38867	11.1833		0.470667	1.016	0.788667	3.71633	2.798	4.55667	1.979		0.37	97.692	190.681	5.09367	25.8703	11.5667	0.449373	0.658333	2.786		0.830667
A 51	Amaranthus caudatus		1.89967		2.58633	0.813333	2.37	0.840667	6.32	1.64467	4.006	0.379667	2.15	2.39633	9.78633	0.659333	2.37533	0.683667	1.65	0.564333	2.915	0.498	3.565			23.078	169.794	0.864	15.3653	11.9533	0.0418688		1.579	0.12	1.721
A 52	Amaranthus caudatus	0.165	0.368	0.355333	0.820667	0.649	1.695	0.542	3.018	0.812	2.42	0.495333	0.918667	3.08267	1.917	0.257667	0.830667	0.363	0.803667	0.441	0.800667	0.866667	0.360667		0.267667	6.20133	106.876	3.94733	4.854	7.356	0.483838	1.072	0.933667		0.638
A 53	Amaranthus caudatus	0.184667	1.995	0.837667	0.832667	0.39	1.759	1.82267	2.76733	2.059	2.55533	0.477	1.77533	4.167	2.8	0.266667	1.567		0.51	0.662667	0.730667	0.452	0.37			54.7783	40.4763	2.024	2.87033	3.557	0.458624	2.06367	1.67633	0.350667	2.496
A 54	Amaranthus caudatus			0.624667	0.821667	1.009	3.96633	0.861667	4.869	2.97267	2.986	1.70167	2.36133	12.2213	14.0573	0.38	5.74733	1.98767	4.66333	2.234	4.27033	2.764	5.346	0.233	0.467667	172.171	298.869	9.76967	16.5667	13.389	0.454105	1.731	3.899	0.309	1.981
A 55	Amaranthus caudatus			0.73	1.654	0.760667	5.65833	1.71133	3.29633	2.35867	3.96133	0.937667	2.681	3.757	9.894	0.315	2.305	0.243333	1.01967	0.827667	3.65733	0.432	5.055		0.181667	62.9353	305.677	2.78367	17.1743	13.3843	0.476588	0.368333	0.861667	0.138833	1.55933
A 56	Amaranthus caudatus		0.680667		1.865	0.605333	2.16967	0.410667	1.88633	1.71033	2.404	0.332	2.10633	0.887	4.05967	0.187	1.00267	0.562667	0.627667	0.599667	2.018	0.224333	0.708667		0.209667	13.5847	34.7577	0.623	3.31633	5.458	0.0385097	0.261333	3.676	0.152667	0.679
A 57	Amaranthus tricolor	0.23	0.938	0.252		0.735333	0.513667	0.551333	0.179	0.896667	0.487667	0.163333	0.228	1.79533	2.057	0.682333	0.567667	1.05	0.182667	1.53133	0.35					8.682	9.374	0.584	0.539	2.375	0.469999	1.76633	2.589	0.344	1.597
A 58	Amaranthus tricolor	0.400667	0.929	0.360333	0.562667	0.626	2.27133	0.929667	4.707	2.41967	1.97833	0.222667	0.941667	4.79433	3.75833	0.508	0.379667	0.727	0.57	2.19767	1.984	0.880333	1.95967		0.252667	72.8583	95.7723	7.55833	12.467	6.559	0.451717	2.05167	3.65633	0.312333	0.999667
A 59	Amaranthus tricolor	0.258333		0.441333		0.478	0.731667	1.005		2.311	0.821667	0.277333	0.19	2.56767	2.97	0.293	0.801667	0.596	0.433667	1.66367	0.460667	0.605333	0.511667	0.164667		74.062	54.3633	2.58933	2.816	4.65633	0.464948	1.969	3.646	0.343	1.549
A 60	Amaranthus tricolor	0.194		0.208333		0.162333	0.49	0.330667	0.328	0.51	0.469667	0.346667	0.341667	1.54967	0.521667	0.581667	0.788667	0.328333	0.288667	0.269333	0.478667					6.63333	44.766	0.22	2.588	2.851	0.0406325	1.577	2.75533	0.281333	1.587
A 61	Amaranthus tricolor	0.227333		0.186333		1.68667	0.479667	0.507333	0.630667	1.83667	0.680667	0.268667	0.281667	2.68333	2.075	0.242	0.729	0.963	0.428	0.678	0.468667	0.173		0.171667		83.781	68.1823	1.89333	2.614	5.25933	0.451717	2.37633	2.70533	0.360333	1.598
A 62	Amaranthus tricolor	0.201333	1.00167	0.653333		0.39	0.377667	0.781667		1.703	0.408	0.239333	0.208667	3.339	0.753667	0.988333	0.622667	0.594333	0.2	1.552	0.408667					66.609	14.3583	2.454	0.44	2.06933	0.450299	1.89167	2.706	0.342333	1.55
A 63	Amaranthus tricolor	0.212333			0.23	0.663333	2.22433	0.896	0.79	1.96767	0.890667	0.356333	0.621667	3.95467	6.37433	0.449	0.610667	0.59	0.509	0.558667	1.83233	0.326667	0.331667	0.197333	0.201667	212.85	149.876	14.2507	17.7633	6.154	0.444384	2.72167	3.12	0.387	1.67333
A 64	Amaranthus tricolor	0.191667	0.859			0.702333	2.771	0.6	4.549	0.497333	0.768		1.685	2.55667	8.855	0.368	1.586	0.286667	0.77	2.05	2.09533		0.9		0.209	162.42	189.14	8.56967	19.6577	7.404	0.469999	1.974	3.576	0.328667	1.028
A 65	Amaranthus tricolor	0.214		0.220333		1.57433	2.315	0.42	1.748	0.62	0.508	0.363333	0.889	4.09167	3.68033	3.091	0.557667	1.82533	0.280667	4.16633	0.589	11.0927	0.483333	0.331667	0.259667	303.409	131.451	9.47733	5.486	5.766	0.868284	2.17167	2.916	0.303	1.66867
A 66	Amaranthus tricolor	0.189		0.240667	0.338667	0.941333	3.477	8.06367	0.313667	2.73533	0.848	0.456333	0.49	8.742	4.514	0.542	0.730667	0.925333	0.413667	0.631333	0.930667	0.402		0.188	0.198667	213.058	66.5423	11.7273	12.0503	3.809	0.448519	7.52867	2.718	0.342667	1.604
A 67	Amaranthus tricolor	0.293333	0.953667	0.21	0.329	0.349667	0.631667	0.717333	0.428	0.722667	0.999	0.179	0.81	5.51667	4.707	0.307667	0.593667	0.381333	0.419667	2.348	2.266	5.493	0.801333		0.22	66.1663	128.997	2.57	11.268	6.26	0.480462	1.76667	3.216	0.308333	0.989
A 68	Amaranthus tricolor	0.208333	0.858667	0.254667		0.73	0.512333	0.294333	0.203667	2.716	0.963667	0.224667	0.803	9.45433	2.25867	0.302667	2.367	0.735667	0.449	2.82233	0.929667	0.189667		0.391	0.237333	120.981	93.7443	5.84033	9.156	4.75933	0.736138	3.03233	2.60633	0.328667	1.57667
A 69	Amaranthus tricolor	0.196667	0.951667			0.46	0.45	1.69167	0.150667	1.641	0.638667	0.237333	0.63	5.444	3.01633	0.151667	0.659667	0.478	0.25	1.69933	1.02167	3.31767				15.191	95.1743	2.18267	4.96933	3.80633	0.472514	2.33	2.57433	0.291667	1.62
A 70	Amaranthus tricolor	0.331	0.97	0.331	0.292667	0.942	1.791	0.728667	1.75633	1.60133	0.368667		0.257667	2.85367	7.015	0.975667	0.672667	0.775333	0.629	2.19933	0.988667	0.513	2.06933		0.249667	226.656	150.564	16.9207	22.989	7.087	0.46197	2.95167	3.35867		1.00867
A 71	Amaranthus tricolor	0.309333	0.982667	0.467333	0.419	0.34	0.548667	1.738	0.468667	2.37433	0.610667	0.259667	0.64	5.92633	4.67333	0.429333	1.87033	0.561333	0.831667	1.96033	2.06633	2.85933	6.28633	0.230667	0.38	27.9597	55.7963	4.56567	7.76733	5.067	0.462776	2.386	3.021	0.235667	0.983667
A 72	Amaranthus tricolor	0.260333	0.828667	0.171333		0.796	0.498	0.155333	1.55967	1.695	0.379	0.365667	0.369667	6.18667	7.751	0.822333	0.681667	0.84	0.710667	2.27667	1.856	0.564333	1.974	0.298667	0.24	205.317	257.051	17.071	20.0493	11.1743	0.466872	2.904	3.366	0.383	1.57033
A 73	Amaranthus tricolor	0.238	0.888667	0.250667		0.475	0.768	0.732	0.200667	2.45467	1.554	0.231333		2.45767	0.851667	0.396333	0.368667	0.378333	0.172667	0.363333	0.378	0.727				57.7133	19.6603	2.65133	1.648	1.797	0.472514	1.89633	2.486	0.33	1.54633
A 74	Amaranthus tricolor	0.244667	0.939667	0.231		0.849333	0.800667	1.80333	2.055	2.086	1.85	0.454	0.643667	6.002	5.715	0.207333	0.818	1.87167	0.402667	3.30767	2.064	3.69	2.996	0.286333	0.408	117.954	233.979	4.75833	9.97133	11.9723	0.456	2.12567	3.366	0.264333	1.59533
A 75	Amaranthus tricolor	0.228333	0.919	0.192	0.269667	0.215	0.603667	0.720333	0.88	1.893	1.89533	0.272333	0.169	4.829	2.868	2.13967	0.638	0.644	0.379	2.581	0.722667		0.568			70.3117	44.8497	3.973	2.915	5.07633	0.465292	3.10033	2.461	0.329667	1.03067
A 76	Amaranthus tricolor	0.234	0.879	0.569333	0.23	0.171667	2.101	0.626667	0.179	0.969333	0.253667	0.257333	0.271667	2.40067	2.17433	0.791667	0.882667	0.412667	0.390667	0.410333	0.637667	0.206		0.325167		39.7603	129.338	0.559667	10.395	5.276	0.464099	1.69267	2.501	0.379333	1.61533
A 77	Amaranthus tricolor	0.265333	0.859667			0.449333	0.63	0.344		0.873333	0.343667	0.161333	0.561667	0.978667	1.75	0.298667	0.809667	0.161333	0.480667	0.227667	0.781667					3.71433	63.5407	0.692	5.95633	3.466	0.0406325	1.618	2.60533	0.299333	1.598
A 78	Amaranthus tricolor	0.219667	0.921667			1.57167	0.999	0.428	0.198	0.609667	0.310667	0.222667	0.16	2.67933	1.917	0.484667	0.791667	0.715667	0.228	0.334333	0.757667					5.48267	20.997	0.764667	1.87433	2.811	0.470379	1.96433	2.587	0.301
A 79	Amaranthus tricolor	0.222	0.963667	0.354667	0.698667	0.360333	0.609667	0.181333	1.881	0.174667	1.76	0.221333	0.539	2.10233	1	1.57167	0.887667	0.678	0.289667	0.641	0.557667					8.16133	38.8663	0.302333	2.00633	2.97333	0.476169	1.544	2.78	0.287667	1.56733
A 80	Amaranthus tricolor	0.215333	0.929667	0.178	0.191667	0.563667	0.723667	0.498333	0.360667	0.349	0.999	0.275667	0.148667	3.68067	0.969667	3.01033	0.369	1.60133		1.69367	0.398667	0.572333				25.811	4.15	1.976	0.400667	0.822667	0.481573	2.27633	2.521	0.401	1.576
A 81	Amaranthus tricolor	0.174667	0.88	0.35	0.323667	0.355667	0.569667	0.610333	0.432667	0.686	0.759	0.419	0.178	2.089	0.781667	0.534	0.6	0.304667		0.271	0.372667	0.280333		0.101167		21.7247	3.969	1.58467	0.377667	0.909	1.77721	2.19233	2.56933	0.306333	1.038
A 82	Amaranthus tricolor	0.218667	0.827667	0.272	0.389	1.00433	6.149	0.232333	2.478	2.45433	1.589	0.464333	0.751667	7.80267	7.855	0.392	1.756	0.603333	0.588667	3.25333	2.18533	0.447333	0.538	0.281333	0.258667	218.351	198.899	14.507	18.688	8.201	0.849892	2.60933	3.77533	0.965333	1.565
A 83	Amaranthus tricolor	0.181	0.893667	0.274	0.279667	0.332	0.938	0.440333	0.537667	0.239333	1.85867	0.25		3.46733	2.009	4.27267	0.743667	1.71033	0.307667	2.07733	0.439667	0.289	0.653667	0.156333		17.4333	42.8413	2.18367	4.979	3.874	0.464437	2.833	2.45633	0.515333	1.99833
A 84	Amaranthus tricolor	0.224	0.862667			1.83033	2.37167	0.800667	0.810667	0.38	0.578667	0.297333		4.48033	0.203667	2.623	0.619333	1.79	0.173667	2.35767	0.332667	0.408		0.16		8.76567	7.986	0.753	0.277667	1.756	0.480242	2.256	2.487	0.42	1.01767
A 85	Amaranthus tricolor	0.156	1.03		0.239667	0.501	0.917667	0.320333	0.289667	0.308333	1.66867		0.229	0.956	2.41333	0.377667	0.658	0.390333	0.158667	0.359667	0.619					5.502	6.85	0.317667	0.849667	2.055	0.0401123	1.69567	2.707	0.375667	1.67433
A 86	Amaranthus tricolor	0.209333	0.910667		0.427667	0.482667	0.751667	0.435	0.409667	0.68	0.97	0.211	0.547667	3.802	1.969	0.538	0.580667	0.425333	0.238	0.281667	0.399667	0.197667	0.223667	0.158333		26.7103	43.6973	1.89767	4.788	4.505	0.468689	2.02333	2.66133	0.359333	1.01167
A 87	Amaranthus dubius	0.183		0.166667	0.503667	0.532333	0.543667	0.265	0.908	0.420333	0.751667	0.100167	0.968667	2.22333	8.651	0.899333	1.695	0.417667	0.899	1.96267	1.909		3.09	0.208667		1.738	153.253	0.997	15.1723	7.75833	0.466516	2.397	3.067	0.276667	1.57633
A 88	Amaranthus dubius	0.148333			0.33	0.800333	0.503667	2.16967	0.519667	0.365	0.599667	0.408333	0.609	2.981	4.86733	0.55	1.719	0.617667	0.62	0.442667	1.95833	0.582667	3.74633	0.0996667		1.026	150.462	0.801	15.079	5.40533	0.483152	2.06933	2.67	0.328333	1.67133
A 89	Amaranthus dubius	0.199	0.862667			0.756667	0.638667	0.442333	0.702667	0.358333	0.317667	0.172333	0.743667	2.34733	7.407	0.463667	0.969	0.305	0.920667	1.992	1.799	1.87967	3.04533	0.192		1.04233	140.164	0.582333	11.677	8.057	0.457489	2.275	2.971	0.272	1.544
A 90	Amaranthus dubius	0.225				2.51767	0.672667	2.38	0.802	0.471333	0.893333	0.376333	0.569	3.296	5.445	4.7	1.68	0.557667	0.897667	3.105	1.74633	1.638	3.86433	0.288667	0.192667	50.2217	79.1743	0.930667	5.66133	8.09	0.471729	2.216	3.301	0.357333	1.546
A 91	Amaranthus dubius	0.169333			0.502667	0.657	0.601667	0.678667	1.974	0.439667	0.670667	0.258	0.599667	2.848	8.391	1.78033	0.54	0.472667	0.713667	2.216	1.897	2.11867	1.868			1.65833	114.054	1.52467	11.3377	6.467	0.456532	2.48067	3.107	0.2716	1.66033
A 92	Amaranthus dubius	0.149		0.217667	0.354	0.873333	0.837667	2.28967	2.508		0.642	0.332333	0.298667	2.819	9.774	2.67633	0.830667	0.653	1.04	0.465	2.048	0.799333	4.671	0.211667	0.158667	1.74733	178.895	9.105	25.4687	7.18	0.449462	2.15733	3.25	0.254667	1.594
A 93	Amaranthus blitum	0.170333	0.978			0.688333	1.81633	1.044	2.587	3.08533	1.66133	0.588	0.968667	4.35267	5.75833	1.566	0.719667	0.699	0.618	0.757667	0.887667	0.347333	2.17533	0.177	0.229667	128.203	86.8813	8.48367	8.099	5.266	0.473912	2.85467	3.215	0.269333	1.65567
A 94	Amaranthus blitum	0.161667	0.859			0.489	4.98	0.197667	1.887	0.626667	2.289	0.445333	0.398	2.55733	6.10633	1.02433	0.861333	0.759	0.55	0.619	2.46833	7.09467	5.785	0.339667	0.322667	110.428	269.267	4.62567	18.0523	13.2953	0.455869	2.72133	3.26733	0.309	1.618
A 95	Amaranthus blitum	0.241	0.872667			0.437333	4.35	2.82533	2.07	0.410667	1.75233	0.311333		3.07067	5.495	1.727	0.782333	0.630333	0.508	2.46833	2.264	8.01367	6.371	0.332	0.293667	53.364	218.572	3.44167	15.156	12.9397	0.480022	2.82767	3.12	0.323	1.7
A 96	Amaranthus crispus	0.158667	0.860667			0.414	4.51333	2.295	0.908	0.381	3.398	0.398333	0.499667	2.76233	8.201	1.96767	0.377667	0.468333	0.469	3.03	2.157	3.261	2.178	0.284667	0.192667	110.444	207.504	21.6817	31.6807	8.7	0.485225	3.32667	3.117	0.257333	1.665
A 97	Amaranthus crispus	0.171667				0.529	6.46533	2.324	2.795	0.652	1.88833	0.544667	0.668667	0.241333	4.876	1.66367	0.789	0.766	0.358	3.18733	1.87533	7.85	5.055	0.300333		120.085	196.585	2.36367	10.1633	10.087	0.45069	1.83	2.81633	0.278	1.576
A 98	Amaranthus crispus	0.192667	0.851667			0.408667	3.751	2.39433	1.78533	0.361667	0.789	0.291333	0.640667	8.09633	3.66	0.916	0.563667	0.451667	0.469667	2.363	2.05	6.07633	6.969		0.277667	42.8697	127.358	1.57	11.6387	9.947	0.459061	2.765	3.354	0.273	1.609
A 99	Amaranthus crispus		0.918667		0.302667	0.825	6.04533	1.615	2.591	0.632333	2.121	0.340667	0.432667	3.58667	8.909	1.034	0.458	0.648	0.532667	1.57767	1.89533	3.59367	2.26933	0.153333	0.222667	75.077	155.939	4.07567	21.0963	7.447	0.473509	2.36267	3.171	0.260333	1.646
A 100	Amaranthus crispus		0.903667			0.733333	7.657	2.05633	1.02967	1.696	10.16	0.377667	0.972667	2.646	7.015	0.735333	0.718	0.395667	0.381667	2.32833	2.017	6.965	2.451	0.174333	0.213667	122.542	139.969	5.229	7.787	7.86967	0.460562	2.40433	2.96433	0.280333	1.65967
A 101	Amaranthus crispus	0.208667	0.863667			0.910667	5.50533	2.174	2.05533	0.465	2.669	0.487	0.46	3.094	5.988	1.82633	0.853333	0.477667	0.517667	2.47967	2.306	6.42733	5.18533	0.155	0.327667	146.076	262.899	7.33367	15.8493	9.879	0.472317	2.26533	3.26733	0.280333	1.594
A 102	Amaranthus crispus		0.861667	0.415		0.424333	5.409	2.08833	2.19633	0.505333	1.766	0.481	0.652667	10.4633	7.65733	0.788333	0.592667	0.612667	0.392667	3.00267	1.946	10.035	4.30533	0.328		77.5623	198.459	5.406	11.7713	7.595	0.461181	2.399	2.84533	0.274	1.66967
A 103	Amaranthus crispus			0.269333		0.400333	4.306	1.78633	0.650667	0.317	5.868	0.417333	0.597667	3.42933	5.01533	1.85767	0.419	0.643667	0.273667	3.286	1.556	1.72933	0.214667	0.22	0.198	141.92	105.449	55.4187	24.689	5.47333	0.472712	2.39133	2.699	0.271667	1.76733
A 104	Amaranthus crispus	0.287667		0.208333	0.297667		10.319	0.203667	4.198	0.425333	2.66533	0.398	1.56	2.806	5.247	1.68	1.70633	0.540333	0.393667	2.67367	2.015	7.85167	2.098	0.218667	0.258667	92.6483	162.369	4.72933	9.398	9.087	0.477009	2.627	3.247	0.287333	1.671
A 105	Amaranthus crispus	0.149333	0.923667	0.173667		1.66733	7.16133	2.12733	2.26967	0.504667	2.355	0.905	0.403667	3.95933	5.57	1.788	1.65967	0.608	0.442667	3.23867	1.97533	6.721	3.256	0.258333	0.158	233.768	156.168	9.497	12.1533	6.91633	0.856306	2.35867	2.96433	0.275333	1.66
A 106	Amaranthus crispus	0.213	0.842667	0.192333	0.267667	0.626667	6.877	0.336333	2.78	0.499	2.587	0.462		2.40267	5.17	0.953	1.656	0.201	0.451667	1.55133	2.077	0.378333	2.35933	0.258333	0.231667	115.176	175.699	24.767	43.288	9.48533	0.455223	1.816	3.36333	0.305	1.609
A 107	Amaranthus hybridus	0.444	0.897667	0.365333	0.549667	0.700667	0.938	2.068	1.895	3.04733	3.96433	0.233667	0.389667	4.009	6.556	0.319	0.367667	0.418667	0.766	0.752667	2.016		2.16933	0.183667	0.192667	127.35	181.15	34.1817	17.6693	6.96133	0.465813	1.78567	3.174	0.653667	1.718
A 108	Amaranthus hybridus	0.168667				0.720667	0.705333	1.551	0.297667	0.219	3.285	0.339667	0.28	4.86933	7.476	2.025	1.77267	0.472667	0.557667	1.87533	1.657	0.241667	1.704	0.267667	0.198	110.381	121.778	6.994	13.478	7.17333	0.484067	2.291	3.095	0.259667	1.654
A 109	Amaranthus hybridus	0.472	1.01367	0.8	0.608	0.362333	0.977667	1.869	6.021	2.46333		0.531667		7.06533	10.294	0.689667	0.947667	0.530667	0.66	2.37	2.42	0.358667	3.047	0.189	0.3	80.5853	133.468	5.16867	16.4497	9.708	0.465813	2.75633	3.568	0.282667	1.01967
A 110	Amaranthus hybridus	0.549	1.04067	0.403667	0.54	1.01	3.778	2.625	0.429	1.675	2.07533	0.368	0.560667	7.11533	7.679	2.15933	0.753667	0.489	0.661667	2.30667	2.16433	3.716	2.557	0.353667	0.198667	45.4053	113.052	4.251	18.355	5.16933	0.484067	2.456	3.14633	0.288	1.58
A 111	Amaranthus hybridus	0.300667		0.469667	0.537667	0.991	2.22	2.276	3.38	2.105	0.697667	0.611333	0.412667	4.56533	6.65	0.647667	0.872667	0.633667	0.448667	3.097	0.87	2.06233	1.632		0.257667	163.868	84.5397	12.2713	10.168	5.75833	0.465813	2.64733	3.315	0.288667	1.02167
A 112	Amaranthus hybridus	0.788		0.689667		0.498	7.27	0.181667	1.708	2.38033	0.787667	0.458667	0.427667	5.00067	4.668	1.008	0.749	0.489667	0.342667	2.25633	1.601	1.679	0.710667	0.18	0.227667	100.939	116.277	8.058	9.965	4.911	0.464099	1.865	2.656	0.262667	1.666
A 113	Amaranthus hybridus	0.393667	0.853667	1.746	0.547667		3.65633	2.106	2.785	2.00233	0.158667	0.608667		4.017	9.059	0.71	0.839667	0.588	0.770667	0.838667	2.556	0.583667	3.468	0.252667	0.263667	153.087	207.769	15.7607	38.0493	8.47933	0.486396	1.97	3.708	0.269667	1.00267
A 114	Amaranthus viridis			1.671	0.321667	2.30533	0.75	5.058	1.976	3.80533	0.858667	1.70833	0.53	16.1603	2.216	4.48633	0.796	2.761	1.02167	2.68533	1.60633	3.84733	3.26333	0.198		195.681	152.98	17.5703	18.087	7.46733	0.89778	2.2	2.95833	0.603667	1.03
A 115	Amaranthus viridis		0.852667	0.994	0.562667	2.152	2.144	4.108	0.729	3.56533	2.004	1.59633	0.483667	12.6603	7.76967	5.089	0.741667	2.55667	0.722667	2.57533	1.87433	2.695	8.78533	0.163667		164.084	185.75	17.0613	13.5843	8.65967	0.89778	0.882667	2.65933	0.691	1.02767
A 116	Amaranthus viridis	0.478667	0.911667	1.55867	0.381667	1.76333	0.903667	3.079	2.649	2.44633	1.81367	0.56	0.174	9.345	1.575	5.584	0.669667	4.976	0.15	2.271	0.310667	1.886	0.183667	0.208		13.7597	3.86867	1.61633	0.308667	0.760667	0.464099	2.31433	2.496	0.778	1.599
A 117	Amaranthus viridis	0.440333	0.888			3.54733	5.894	5.07433	3.24533	5.898	8.364	0.532667	0.357667	17.298	4.074	1.675	1.614	0.771667	0.5	4.214	1.861	4.165	1.791	0.200667	0.182667	141.277	108.299	26.2943	26.997	5.979	0.484298	2.41333	2.98533	0.652667	1.66533
A 118	Amaranthus viridis	0.430667	0.888	1.74933		4.058	3.71533	3.808	0.959667	6.48633	4.319	0.628	0.863667	3.11	5.817	0.168	0.862667	2.24533	0.562667	4.708	1.864	0.173667	0.19	0.848	0.170667	221.078	118.568	52.6773	26.258	4.96733	0.894907	5.90533	3.204	1.567	1.611
A 119	Amaranthus viridis	0.352667		1.69		3.98	5.471	6.26867	0.331667	4.98	7.646	0.688667	1.018	23.3587	5.75733	0.199667	0.71	2.15833	0.557667	3.879	2.06433	4.794	1.997	0.538667	0.246	181.324	161.294	26.295	33.9713	7.97433	0.894907	5.745	3.248	0.493667	1.69633
A 120	Amaranthus viridis			2.448	0.300667	4.554	8.266	7.156	1.85633	5.385	0.710667	1.68067	0.288	17.787	4.07433	1.77033	1.03767	1.95733	0.512667	4.56933	0.95	3.17133	0.648667	0.228	0.178	122.361	109.957	15.259	8.36133	4.498	0.464099	2.58533	3.26933	1.71667	1.03167
	*μg/g-1
