# Supplementary material for: Comparative Analysis of Polyphenolic Compounds in Different Amaranthus Species: Influence of Genotypes and Harvesting Year
Source: Antioxidants (Basel). 2024 Apr 22;13(4):501. doi: 10.3390/antiox13040501 (PMC11047707; doi:10.3390/antiox13040501)
Supplement: Supplementary file 1 [file antioxidants-13-00501-s001.zip › Supplementary Table S3.xlsx]

## Sheet: Table S3
Supplementary Table S3. Relative polyphenol content index of 120 Amaranthus accessions between the year of 2018 and 2019.		2018																							2019
Accessions	Species	Hydroxybenzoic acid (HBA)							Hydroxycinnamic acid (HCA)					Flavonoid (FLA)											Hydroxybenzoic acid (HBA)							Hydroxycinnamic acid (HCA)					Flavonoid (FLA)
		galic acid	protocatechuic acid	4-hydroxybenzoic acid	2,4-dihydroxybenzoic acid	vanilic acid	syringic acid	benzoic acid	caffeic acid	p-coumaric acid	ferulic acid	sinapic acid	t-cinnamic acid	rutin	quercetin-3-beta-d-glucoside	kaempferol-3-o-rutinoside	quercetin	kaempferol	Sum	Count	Total	sample	RPCI		galic acid	protocatechuic acid	4-hydroxybenzoic acid	2,4-dihydroxybenzoic acid	vanilic acid	syringic acid	benzoic acid	caffeic acid	p-coumaric acid	ferulic acid	sinapic acid	t-cinnamic acid	rutin	quercetin-3-beta-d-glucoside	kaempferol-3-o-rutinoside	quercetin	kaempferol	Sum	Count	Total	sample	RPCI
A 1	Amaranthus hypochondriacus	-0.888168	-0.661058	-0.242209	0.468266	-0.0831267	0.89412	0.915706	-0.0135293	-0.165017	0.77219	-0.0173411		2.50574	0.0524623	1.60538	-0.679754		4.46366	15	0.297577	A 56	-0.843115		3.80285	1.7425	2.24913	1.02691	1.03142	0.75166	2.63565	0.593177	0.926491	0.984147	3.96196	0.865618	1.1033	3.8514	0.214155	0.224584	0.499241	26.4642	17	1.55672	A 81	-0.975724
A 2	Amaranthus hypochondriacus	0.151373	0.382415	0.634315	-0.171258	0.469933	-0.515957	0.659108	-0.554506	-0.403775	0.276248	-0.4262	-0.186129	-0.659919	-0.292252	-0.597228	0.261993	-0.412151	-1.38399	17	-0.0814112	A 85	-0.840474			1.30647	0.270819	1.30684	1.60984	0.3368	1.67686	-0.0333857	1.40219	0.480632	1.50366	1.68898	1.99557	1.61151	2.84974	0.782868	3.00552	21.7949	16	1.36218	A 84	-0.947644
A 3	Amaranthus hypochondriacus		-0.784069	-0.694185	0.0809702	-0.030621	0.805147	-0.0515978	-0.403296	1.08015	0.810339	0.353896		0.679599	-0.187976	1.50969	-0.430102		2.73794	14	0.195567	A 77	-0.825256			-0.0561246	0.838063	1.5196	0.164898		-0.582051	1.25442	1.1215	0.282923	2.5079	0.474913	1.19363	1.43652	-0.875547	-0.919898	-1.01378	7.34696	15	0.489797	A 80	-0.936042
A 4	Amaranthus hypochondriacus		0.0303488	-0.345961	-0.791852	-0.266022	-0.440465	-0.0420232	-0.681298	-0.521643	-0.148285	-0.147433	0.580103	-0.932733	-0.477867	-1.11387	0.426355	-0.673968	-5.54661	16	-0.346663	A 60	-0.82151			-0.296849		-0.0480436	-0.459575	1.17357	-0.5937	-0.411561	0.117033	-0.0531271	-0.158158	2.15631	0.10204	-0.862648	-1.36492	-1.03953	-0.994366	-2.73353	15	-0.182235	A 78	-0.920672
A 5	Amaranthus hypochondriacus		-0.463816	-0.421091	-0.18456	-0.193389	-0.850277	-1.01972		-0.641021	-1.20277	-0.655107	-1.16848	-1.1852	-0.784429	-1.38442	-1.28123		-11.4355	14	-0.816823	A 5	-0.816823			1.30344	1.35529	1.56439	1.15484	-0.996389	0.931269	-0.240375	5.67006	2.22417	0.865492	1.21759	0.83848	1.25072	0.995629	1.2295	-1.15269	18.2114	16	1.13821	A 73	-0.89934
A 6	Amaranthus hypochondriacus	0.39793	0.58602	0.426811	-0.18149	-0.960847	-0.470123	0.697954	-0.324403	0.0964071	0.401456	-0.275711	1.65086	0.0464538	-0.207108	0.182014	-1.04668	-0.266698	0.75285	17	0.0442853	A 37	-0.786748			1.03546	1.70227	2.46658	1.36337	-1.02861	-0.430602	1.57218	2.37533	1.16897	2.66407	2.14634	3.24902	2.91007	1.26118	1.45281	-1.58882	22.3196	16	1.39498	A 57	-0.893531
A 7	Amaranthus hypochondriacus	0.231337	0.838404	-0.0430531	-0.443951	-0.142633	-0.569879	0.320169	-0.764886	-0.228485	0.476777	-0.167377		-0.00343239	0.00245026	0.0313017	-0.82457	-0.670331	-1.95816	16	-0.122385	A 15	-0.779475			1.38671	0.555386	0.568881	1.32211	0.599612	2.73001	0.870655	1.98019	0.86821	2.16858	2.35664	2.38098	2.05016	2.80469	4.56724	2.26767	29.4777	16	1.84236	A 60	-0.893203
A 8	Amaranthus hypochondriacus	-0.808204		-0.343576	-0.706411	-0.294025	0.0313577	0.308406	-0.666271	-0.376575	0.238099	-0.727178		-1.00547	-0.589751	-0.980889	-1.32832	-0.673968	-7.92277	15	-0.528185	A 81	-0.718301			2.7705	-0.493353	0.0735284	0.656371	3.11596	-0.499336	2.11259	1.28135	1.65569	0.0396708	1.83985	0.855518	0.118199	-0.925338	-0.959775	-1.63064	10.0108	16	0.625673	A 86	-0.863921
A 9	Amaranthus hypochondriacus	-0.794876	-0.241124	-0.0597487	-0.101678	-0.0997535	-0.575272	0.59619	-0.473736	-0.492931	0.0121377	-0.342796	-0.471011	-0.238763	-0.121629	0.258135	0.379267	-0.557605	-3.32519	17	-0.1956	A 52	-0.703376			1.10965	0.23551	0.0372701	-0.0480495	-0.453648	0.0377229	-0.141915	0.748103	0.200591	2.53042	3.29099	2.1871	1.74664	2.35467	2.44975	0.588858	16.8737	16	1.0546	A 62	-0.863883
A 10	Amaranthus hypochondriacus	0.531205	1.9243	-0.503377	-0.588227	-0.325528	-0.728951	-0.5399	-0.160044	-0.57151	0.302659	-0.823274	-0.461187	-0.362855	-0.348977	-0.380483	-0.867215	-0.419424	-4.32279	17	-0.254282	A 14	-0.687489			-0.112142	1.24032	0.187102	0.771318	0.543223	-0.18246	0.565206	0.795417	-0.128738	0.580458	0.80004	0.853021	0.556345	0.553679	0.774893	1.02648	8.82417	16	0.551511	A 116	-0.839673
A 11	Amaranthus hypochondriacus	-0.74823	-0.275058	0.703483	-0.212699	-0.11638	3.42848	-0.29698	-0.0482796	1.00157	-0.414352	-0.356395	-0.372776	-0.923572	-0.589415	-0.737242	-0.393676	2.30419	1.95268	17	0.114863	A 49	-0.682371			-0.404343	-0.291802	1.63104	0.58195	2.98807	2.90359	2.11371	0.30693	0.698505	-0.0446192	-0.44463	0.0587115	0.548407	0.47022	0.794832	1.64783	13.5584	16	0.8474	A 75	-0.830064
A 12	Amaranthus hypochondriacus	3.19669	1.62949	-0.0442456	-0.267442	0.145273	-0.567183	-0.285764	-0.438046	0.306453	0.136368	-0.380419		0.382602	-0.010752	0.106199	-1.2759	-0.183062	2.45027	16	0.153142	A 17	-0.663882			1.86513	2.54358	0.761903	1.34163	0.630827	-0.0286814	-0.106112	1.79285	0.364695	1.85346	1.72687	1.74912	2.0978	2.30441	2.25833	2.50366	23.6595	16	1.47872	A 85	-0.820872
A 13	Amaranthus hypochondriacus	0.804417	1.88188	-0.142035	-0.212699	0.11377	0.176949	0.54777	-0.499094	0.0117841	0.139302	-0.173723	-0.176306	0.263179	-0.0104164	0.0948884	-0.941844	-0.681241	1.19658	17	0.070387	A 79	-0.661088			1.67286	1.76848	0.54542	1.03069	0.553293	-0.275659	1.17722	1.41626	0.327729	1.56266	1.28133	1.66275	1.55831	1.99571	0.782868	-1.54401	15.5159	16	0.969743	A 61	-0.810498
A 14	Amaranthus hypochondriacus	-0.248451		-0.908844	-0.595902	-0.630061	0.279402	-1.05857	-0.0623675	-0.586621	-1.17343	-0.920729		-0.756516	-0.616827	-1.03928	-1.28745	-0.706695	-10.3123	15	-0.687489	A 51	-0.656339			1.81668	1.84939	0.699518	1.18432	-1.05781	-0.127705	0.800167	2.03326	0.501355	2.16592	2.07976	2.1282	2.45622	2.38929	2.30619	-1.26023	19.9645	16	1.24778	A 59	-0.797972
A 15	Amaranthus hypochondriacus	-0.0485392	-0.508355	-0.400818	-0.5826	-0.61781		-1.09933	-0.716987	-0.752845	-1.17636	-0.871775		-0.960811	-0.657664	-1.40032	-1.24214	-0.655786	-11.6921	15	-0.779475	A 86	-0.653976			1.73039	1.85528	0.794962	1.35269	-1.0568	0.778655	1.23093	1.92712	-1.48918	1.97157	1.8627	2.06798	2.08124	2.51306	0.994219	-1.61571	16.9991	16	1.06244	A 83	-0.755189
A 16	Amaranthus hypochondriacus	0.34462	-0.561377	-0.170656	-0.113957	-0.11463	-0.817923	-0.379868	-0.591135	-0.553376	-0.50728	-0.648761	-0.618363	-0.453195	-0.298405	-0.616488	-1.17906	-0.746695	-8.02655	17	-0.47215	A 87	-0.619063			-0.146964	0.949242	0.0127424	0.323319	-0.481842	-0.740489	-0.151985	-0.0805354	-1.01983	0.174831	-0.0226326	-0.373106	-0.508787	-0.858476	-0.485234	-1.61571	-5.02545	16	-0.314091	A 69	-0.709789
A 17	Amaranthus hypochondriacus	-0.714911		-0.614284	-0.771387	-0.868087		-0.641938	-0.00695491	-0.591154	-0.881926	-0.848657		-0.500177	-0.285539	-0.712174	-1.19327		-8.63046	13	-0.663882	A 36	-0.619026			1.81517	1.93052	0.843484	1.26905	-0.986319	-0.227894	1.32156	1.54605	0.335571	0.88517	0.874515	2.02803	1.38501	1.9886	0.982256	2.86661	18.8574	16	1.17859	A 77	-0.706007
A 18	Amaranthus hypochondriacus	-0.821531	-0.911322	-0.681067	-0.106794	1.39491	-0.70199	0.836921	-0.425837	1.48513	1.16346	-0.0712815	-0.166482	-0.203696	-0.359158	-1.56051	-1.12309	0.0714819	-2.18084	17	-0.128285	A 88	-0.598489			-0.305933	-0.269314	1.50786	0.936002	3.30325	4.0581	2.79062	0.868307	0.997029	0.645831	-0.146118	0.570871	1.31643	1.83211	1.46477	1.00707	20.5769	16	1.28606	A 76	-0.696269
A 19	Amaranthus hypochondriacus		0.891426	0.858514	4.82368	0.238908	0.640683	0.605217	-0.514121		1.0676	0.377013	0.108575	2.24578	0.938247	1.41859	-0.334151	-0.0485173	13.3174	15	0.88783	A 89	-0.589913			1.12328	1.93829	0.863746	1.05242	0.630827	0.871854	1.10897	1.08506	0.171466	1.102	1.25901	1.28087	1.17184	0.403833	0.954341	1.39391	16.4117	16	1.02573	A 52	-0.693338
A 20	Amaranthus hypochondriacus		0.454525	0.470936		-0.00261793		0.261354	-0.646548		-0.270559	0.250094	-0.205776	1.49968	0.602595	0.763466	-1.08311	-0.088517	2.00553	13	0.154271	A 78	-0.577324			1.60321	1.91686	2.59455	0.972844	-0.957118	0.627207	2.03539	0.828026	0.519278	0.624405	0.789686	1.30672	0.946353	1.54712	1.34913	1.83154	18.5352	16	1.15845	A 66	-0.692061
A 21	Amaranthus hypochondriacus		0.725998	-0.0549786	2.42879	-0.0962531		-0.419808	-0.747981	-0.669733	-1.09028	-0.335997		1.05346	0.0416096	0.176206	-1.24303	-0.0303356	-0.262329	14	-0.0187378	A 57	-0.531808			-0.292307	1.03394	0.574746	0.352055	-1.04774	-0.344393	-0.297437	0.0543741	-0.693302	0.673485	0.544249	-0.153819	0.233901	-0.949048	-0.0146802	1.17286	0.846879	16	0.05293	A 79	-0.673088
A 22	Amaranthus hypochondriacus	-0.708248	0.0557994	-0.244594	-0.160002	-0.0358715	3.32873	0.561995	1.43471	-0.792134	0.00920312	-0.348236		0.397421	-0.555067	0.410071	-1.00759	4.99145	7.33764	16	0.458602	A 8	-0.528185			-0.10003	0.704396	1.85019	0.787897	1.66898	1.27028	2.01525	1.03199	0.0258446	1.34559	0.688597	1.15103	1.36761	0.312787	1.30128	-0.943583	14.4781	16	0.904882	A 65	-0.655144
A 23	Amaranthus hypochondriacus		-0.412915	0.691557	3.30263	0.720211		0.795888	-0.354458	1.12699	0.0287669	0.365681	0.40328	1.87501	0.976735	1.32046	-0.112929	0.1333	10.8602	15	0.724014	A 76	-0.512152			0.110415	1.91055	0.484634	0.589687	-0.544272	-0.151005	0.545066	0.374704	-0.581286	0.784352	0.865464	0.133325	0.321057	-0.731866	-0.0146802	-1.49771	2.59843	16	0.162402	A 120	-0.639352
A 24	Amaranthus hypochondriacus		0.291217	0.853744	4.12736	0.378924		0.822149	-0.523513		0.283096	0.39877	0.324692	2.71729	1.52855	2.59678	-0.954283	0.0751183	12.9199	14	0.92285	A 73	-0.479987			-0.116684	1.61779	0.171106	0.278003	-1.06285	-0.669425	-0.466385	-0.118898	-1.14305	-0.5435	-0.42139	-0.507351	-0.699483	-1.3175	0.180719	-0.840525	-5.65942	16	-0.353714	A 67	-0.61697
A 25	Amaranthus hypochondriacus		0.371811	0.99685	-0.838921	0.455932	0.400728	0.547223	-0.707595	-0.473287	0.108	0.325792	0.275575	1.6734	0.939925	1.55891	-0.976494	-0.103062	4.55479	16	0.284674	A 16	-0.47215			1.26408	2.23316	2.70492	0.68695	-0.973229	-0.371188	0.72856	0.304372	0.313167	-0.0794802	0.407725	1.00401	0.393181	0.327013	1.05802	1.25351	11.2548	16	0.703424	A 63	-0.570227
A 26	Amaranthus hypochondriacus		-0.856179	1.08152		0.0183844	-0.82062	-0.0310808	-0.59677	-0.743778	-1.38569	-0.201826		-0.103598	-0.0522609	-0.097706	-1.33987	-0.597605	-5.72708	14	-0.409077	A 55	-0.417982			1.16567	1.58227	0.566748	0.496108	-0.323752	-0.325753	-0.0423366	1.02943	0.140662	0.506679	0.621101	1.70667	0.809707	1.68511	0.631334	1.48054	11.7302	16	0.733136	A 111	-0.567283
A 27	Amaranthus hypochondriacus		-0.383223	0.755955	-0.178932	0.140898	-0.577968	0.97671	-0.704778	-0.43702	0.0209414	0.805363	-0.549599	0.0614495	0.20854	-0.341047	-0.113817		-0.316527	15	-0.0211018	A 91	-0.414015			0.990044	1.40489	0.623269	0.866739	0.449578	-0.499336	1.57554	0.80309	1.17009	0.878554	1.12248	1.51646	0.933178	1.87431	0.635322	1.90473	16.2489	16	1.01556	A 68	-0.554651
A 28	Amaranthus hypochondriacus	0.704462	-0.506234	0.660551	-0.0853059	0.196029	-0.78557	0.275852	-0.552628	-0.663688	-0.238278	0.00668277		-0.568153	-0.232282	0.119956	-1.34786	-0.76124	-3.77771	16	-0.236107	A 26	-0.409077			1.21109	-0.413279	1.51266	0.311898	-1.00545	0.993013	-0.430582	-0.25189	1.05696	-1.06901	-0.735549	0.56147	-0.462675	-0.625646	-0.453332	-0.764351	-0.564679	16	-0.0352924	A 112	-0.549239
A 29	Amaranthus hypochondriacus	0.931028	-0.841333	0.523408	0.132132	0.446306	-0.637283	0.498256	-0.44462	-0.651599	-0.461305	-0.0332059	-0.225423	0.0891339	-0.102049	0.193326	-0.301279	-0.459424	-1.34393	17	-0.0790549	A 69	-0.374841			1.1369	2.31555	0.496364	0.971739	0.807041	-0.510986	0.673735	0.804369	-0.184747	1.07782	1.2758	0.867708	0.965102	0.93351	0.858636	-1.37524	11.1133	16	0.694582	A 70	-0.497033
A 30	Amaranthus hypochondriacus		-0.678025	-0.0764444	0.296362	0.191653	0.187733	0.373239	-0.529148	-0.594177	-0.881926	-0.100291	-0.539775	-0.415306	-0.356809	-0.714925	-0.714403	-0.637604	-5.18985	16	-0.324365	A 53	-0.374012			0.970363	1.57828	-1.17045	0.798581	0.653987	-0.465552	0.712896	0.944393	-0.0744103	0.616315	0.497463	1.42452	0.814943	0.456469	1.54054	1.49996	10.7983	16	0.674893	A 91	-0.472136
A 31	Amaranthus hypochondriacus	0.691134	0.289096	-0.400818	0.547567	-0.941595	-0.828708	-0.259503	-0.715109	-0.712044	-1.09419	-0.560371		0.595433	0.463076	-0.267984	-1.24125	0.376935	-4.05833	16	-0.253646	A 47	-0.370919			-0.853999	-0.344764	0.141779	0.255161	1.05576	-0.330413	1.33386	0.540304	0.776356	0.75405	0.772889	1.41512	0.881493	2.23423	1.02213	-1.55895	8.09501	16	0.505938	A 114	-0.470358
A 32	Amaranthus cruentus	5.03588	1.89884	0.969421	-0.186095	0.546067	-0.909592	0.590718	-0.462465	0.30192	0.620571	-0.0513371		1.87068	1.73766	1.04196	0.271766	-0.212153	13.0638	16	0.81649	A 4	-0.346663			0.15432	2.01984	0.401453	0.604792	-1.05882	-0.691559	-0.2359	-0.0140398	-0.198749	0.522891	1.35802	0.54458	0.43963	-1.05764	-0.341675	1.02947	3.47662	16	0.217289	A 36	-0.466009
A 33	Amaranthus cruentus		0.189415	-0.319725	0.110644	1.34328	-0.0872721	0.331385	-0.342248	-0.201284	0.374067	-0.272991		-0.363221	1.22747	-0.256061	-0.78459		0.948863	14	0.0677759	A 59	-0.345214		-1.5118	-0.16059	0.886822	0.328403	0.902476	1.06079	-0.337403	1.0989	0.578028	0.284043	0.363194	2.57048	0.541642	0.309571	-0.161408	0.0690625	0.575415	7.39763	17	0.435154	A 103	-0.455495
A 34	Amaranthus cruentus			1.07675	0.322454	0.71496	-0.346101	0.985737	-0.308437	0.144763	0.321245	0.353442	0.560456	0.503694	0.460726	0.436973	0.880348	-0.42306	5.68395	15	0.37893	A 92	-0.334063			1.2777	0.450092	0.496364	-0.441523	-0.967187	-0.250029	1.56883	0.757054	1.14657	0.276628	0.290759	1.49825	0.797377	1.12746	1.2933	-1.29757	8.02407	16	0.501505	A 93	-0.439706
A 35	Amaranthus cruentus	-0.028548	-0.83497	-0.204047	0.443196	0.496186	1.41717	0.642148	-0.15253	0.0148064	0.691978	0.681617		-0.498807	-0.453588	-0.00813431	-1.34786	-0.673968	0.184646	16	0.0115404	A 61	-0.331078		-1.34344	-0.372549	0.0709486	-1.2371	-0.0742074	-0.531182	-0.556421	-0.972111	0.23404	-1.44269	1.21856	0.0776129	0.414006	1.08486	-1.42941	-0.971738	-0.842018	-6.67285	17	-0.392521	A 108	-0.43866
A 36	Amaranthus cruentus		-0.281421	0.509097	-0.50381	-0.0393719	-0.443161	-0.573548	-0.668149	-0.687866	-1.11669	-0.784292	-0.274541	-1.03401	-0.596352	-1.35874	-1.20305	-0.848512	-9.90442	16	-0.619026	A 30	-0.324365			-0.478529	0.167836	-1.26003	-1.045	-0.615765	-0.202265	-0.401491	-0.413014	-1.12401	-0.325742	-0.568959	-0.513667	-0.605908	-0.637975	-0.293822	0.862188	-7.45615	16	-0.466009	A 90	-0.432037
A 37	Amaranthus cruentus	-0.488345		-0.207625	-0.213722	-0.20914	-0.893415	-0.95571	-0.618372	-0.672755	-1.1343	-0.881294		-1.09608	-0.768541	-1.44648	-1.34875	-0.866694	-11.8012	15	-0.786748	A 67	-0.312627		2.92085		-0.0423321	-0.0107189	1.608	-0.382155	-0.519141	-0.536874	-0.443065	-0.425022	0.717302	-0.846686	-0.661866	-0.112867	-1.32129	-0.202104	-1.3125	-1.57048	16	-0.0981547	A 56	-0.422042
A 38	Amaranthus cruentus	0.0647441	-0.612278	0.528178	-0.0443764	0.681706	3.46623	0.48786		1.08317	1.16249	0.567844		-0.544228	-0.115587	0.198522	-1.29011	-0.586696	5.04746	15	0.336498	A 62	-0.290887		-1.43893	-0.552714	0.465434	-1.17578	0.0473715	0.529126	-0.582051	-0.564845	0.0716374	2.15528	0.424227	-0.0701859	-0.081262	-0.204415	-1.46308	-0.134312	-1.00482	-3.57932	17	-0.210548	A 88	-0.419246
A 39	Amaranthus caudatus	-0.335079		-0.248172	-0.800549	0.763965	0.171556	-0.302998	-0.730136		0.0639816	-0.668705	-0.579069	-0.203262	-0.656993	-0.29886	-1.11687	1.59874	-3.34244	15	-0.22283	A 99	-0.273044			-0.738935	-0.633115	0.606206	0.096003	0.456626	0.873019	1.22645	0.686083	-0.186987	0.178038	-0.588901	0.294596	0.556345	1.35365	0.579494	0.70984	5.46841	16	0.341776	A 35	-0.392521
A 40	Amaranthus caudatus	1.5241	0.15336	0.878788	-0.0234001	-0.612559	-0.462034	-0.463851	-0.314072	-0.600221	1.03923	0.476281		0.128516	-0.0867212	0.454398	-0.906307	0.286026	1.47154	16	0.0919711	A 80	-0.272672			-0.676862	-0.660437	0.60354	-0.0988916	-0.24219	0.813605	0.727441	0.044144	-1.10608	0.122033	-0.73693	-0.536874	-0.609793	-0.107824	-0.329712	-1.34984	-4.14468	16	-0.259042	A 89	-0.386974
A 41	Amaranthus caudatus	1.88394	0.146997	-0.365041	1.88392	1.07287	-0.116929	2.04879	-0.38639	1.31437	1.14586	0.05881	-0.24507	1.02716	0.47874	0.651578	1.21973	0.0642093	11.8835	17	0.699032	A 10	-0.254282				0.693047	0.0895247	-0.459575	-0.381148	-0.0170315	-0.381352	0.118312	0.258279	-0.475454	-0.391017	0.571311	-0.0912468	-0.448771	-0.808241	2.22286	0.499501	15	0.0333001	A 58	-0.384978
A 42	Amaranthus caudatus			-0.586856	-0.066376	0.132147	0.451954	0.121565	-0.593013		-0.306752	-0.522295	0.187163	-0.594046	-0.639987	-0.597228	-0.170678	2.14056	-1.04384	14	-0.0745602	A 31	-0.253646		-1.61483	-0.64204	-0.471286	1.82726	0.0580557	0.370029	-0.276824	1.20631	0.840813	0.055529	0.255963	-0.475693	1.5266	0.917301	1.39917	0.344217	-1.52161	3.79896	17	0.223469	A 71	-0.379742
A 43	Amaranthus caudatus		-0.748014	-0.357886	0.0538544	0.237158	0.683821	0.962759	-0.577986	-0.888846	0.144193	-0.31288	0.305045	-0.170014	-0.422149	-0.386292	0.175814	1.43511	0.133687	16	0.00835547	A 28	-0.236107		-1.3535	-0.517892	-0.513109	0.143379	0.324055	0.634855	0.928939	3.47313	1.17969	0.188829	1.01929	-0.267302	1.64615	1.11239	1.28347	0.786856	-1.48278	8.58645	17	0.505085	A 110	-0.376454
A 44	Amaranthus caudatus		0.456646	0.913372	-0.132887	0.810345	-0.0899682	0.721206	-0.716987	0.0540956	0.347656	-0.0993848	-0.461187	-0.912376	-0.507964	-1.04264	-0.775706	-0.408515	-1.8443	16	-0.115268	A 39	-0.22283			-0.796467	-0.984306	0.659527	-0.301523	1.1494	2.91408	1.11904	0.237237	-0.164024	-0.26424	-0.751502	0.953925	-0.219279	1.63959	0.703114	0.140776	6.03535	16	0.377209	A 118	-0.373649
A 45	Amaranthus caudatus			-0.347153	0.201201	0.289664	0.519357	0.788775	-0.59677	-0.275329	0.470908	-0.294295	-0.0289535	-0.807189	-0.141992	-1.08361	0.2922	0.286026	-0.727158	15	-0.0484772	A 71	-0.216319			-0.738935	-0.567753	-0.262928	0.126582	0.463675	2.05665	1.09331	0.491711	-0.2766	0.227604	-0.624873	0.0155298	0.622557	1.39348	0.471824	-1.2438	3.24803	16	0.203002	A 24	-0.353714
A 46	Amaranthus caudatus		-0.678025	-0.496222	-0.672133	0.381549	0.883335	0.969324	-0.555446	-0.0456386	0.390696	-0.273445	-0.0486004	-0.478993	-0.511768	-0.464858	0.477884	0.656933	-0.465408	16	-0.029088	A 108	-0.209163			-0.797981	-0.648668	0.172172	-0.0473127	0.451592	1.40542	0.91541	0.312684	-0.414381	0.124779	-0.633693	0.514176	-0.0441215	1.26118	0.296364	-1.46485	1.40277	16	0.0876728	A 107	-0.342035
A 47	Amaranthus caudatus	-0.101849		-0.3877	0.104505	-0.0384968	-0.863758	0.377069	-0.611797	-0.754356	-0.906381	-0.533627	-0.421893	-0.888533	-0.327943	-0.547704	-0.274625	0.24239	-5.9347	16	-0.370919	A 9	-0.1956			-0.705628	-0.437869	1.29458	-0.236313	1.95999	1.49978	0.677092	0.0294382	-0.595288	0.537442	-0.481982	-0.183782	0.368858	-0.674014	-0.636768	-0.927154	1.48838	16	0.0930241	A 72	-0.329006
A 48	Amaranthus caudatus	-0.874841	-0.597432	-0.936273	0.146969	-1.01423	0.662252	0.66075	0.900309	-0.125728	0.336896	-0.0921324	1.52316	-0.417355	-0.0634493	0.491082	0.11007	-0.768513	-0.0584642	17	-0.00343907	A 83	-0.193951		-1.59222	-0.207524	-0.316812	2.14185	0.476213	2.6729	1.812	0.568562	0.873422	-0.0128011	0.308574	-0.183547	1.4066	1.83819	1.89186	0.894525	0.558986	13.1308	17	0.772399	A 16	-0.314091
A 49	Amaranthus caudatus			-0.789589	-0.452137	0.231032	-0.683117	-0.263606		-0.551865	-0.934748	-0.749842		-1.10284	-0.572073	-1.13955	-1.31943	-0.54306	-8.87083	13	-0.682371	A 106	-0.186086			-0.322587	-0.608736	0.172172	-0.164839	2.45842	1.22019	1.32044	-0.0856505	-0.363413	-0.642237	-0.772901	-0.163072	-0.590707	-0.782605	-0.277871	0.337932	0.734532	16	0.0459083	A 99	-0.294978
A 50	Amaranthus caudatus	-0.401716		4.27994	-0.0280046	0.421803	0.643379	0.203359		0.35632	1.77581	1.05467		0.0902467	-0.307244	0.21931	-1.0378		7.27007	13	0.559236	A 64	-0.172069		-1.76811	-0.218122	2.08814	0.401453	6.28731	-0.753716	1.12116	-0.313101	0.253861	-0.464788	0.0299129	0.629462	0.267717	0.306024	-0.483862	-0.17419	-0.971962	6.23719	17	0.366894	A 87	-0.294399
A 51	Amaranthus caudatus			-0.283948	-0.52274	-0.0454976	-0.273305	-0.888961	-0.282139	-0.145373	-1.30744	-0.785198		-0.922324	-0.780513	-1.34101		-0.953966	-8.53241	13	-0.656339	A 58	-0.135143		2.50623	2.52826	-0.585827	1.96323	0.32774	1.1635	1.33086	0.650239	0.328669	0.423504	-0.139226	-0.176261	0.0625303	0.371223	-1.05622		0.357349	10.0558	16	0.628487	A 40	-0.259042
A 52	Amaranthus caudatus	-0.754894	-0.476542	-0.479526	-0.675714	-0.774452	0.03675	-0.701027	-0.658757	-0.630444	-1.42775	-0.617938		-1.15136	-0.435575	-1.13344	-0.669981		-10.5506	15	-0.703376	A 18	-0.128285		-1.34344	-0.143936	-0.727691	0.202565	-0.256576	-0.391217	-0.103241	-0.296318	-1.02298	-1.371	-0.648723	-0.982443	-1.09324	-0.405246	-1.36207	-0.58094	-1.26023	-11.7867	17	-0.693338	A 92	-0.25777
A 53	Amaranthus caudatus	-0.621619	0.547844	-0.788396	-0.0203303	0.316792	-0.0117804	-0.404489	-0.650304		-1.2106	-0.806049		-0.49213	-0.650728	-0.915773	0.211352	-0.113971	-5.61018	15	-0.374012	A 84	-0.126254		2.74495	-0.125768	-0.71424	0.0687295	-0.206839	0.349891	0.893989	-0.625264	-1.06774	-1.36596	-1.18642	-1.13461	-0.96355	-1.04693	-1.01022		1.51489	-3.87509	16	-0.242193	A 53	-0.242193
A 54	Amaranthus caudatus		0.0960961	-0.0502084	-0.511996	1.11663	3.29098	1.79875	-0.544175	1.82513	0.326136	0.241935	-0.127188	1.10099	0.215925	-0.488703	-0.0844989	-0.266698	7.93911	16	0.496194	A 7	-0.122385			-0.142422	-0.250399	1.18954	-0.0480495	4.5589	1.57667	4.02137	1.19503	1.42101	0.905997	-0.0840684	0.689841	0.613774	0.0439184	0.216609	0.745687	16.6534	16	1.04084	A 105	-0.240318
A 55	Amaranthus caudatus		0.318789	-0.345961	-0.0776317	0.57932	1.23114	-0.516648	-0.605223	-0.811778	-1.0492	-0.815115		-0.381433	-0.565696	-1.04998	-1.29544	-0.884876	-6.26973	15	-0.417982	A 98	-0.121979			1.11722	0.105206	0.350798	0.311161	1.09301	1.94947	-0.0546441	0.80309	1.25803	0.961127	-0.0375122	0.078393	0.612929	-1.39621	-0.923886	0.115384	6.34356	16	0.396473	A 96	-0.232401
A 56	Amaranthus caudatus			-0.531998	-0.742736	0.0113836	-0.402719	-1.30176	-0.72544	-0.328219	-1.27222	-0.909397		-1.05115	-0.807477	-1.5174	-1.39051	-0.833967	-11.8036	14	-0.843115	A 44	-0.115268		-0.556925	1.43667	-0.627861	-0.401029	-0.26247	-0.218024	1.2796	-0.493238	-0.244857	-1.17609	-1.23272	-1.10041	-0.778486	-0.725833	-0.0618272	-0.812229	-1.19899	-7.17472	17	-0.422042	A 74	-0.232216
A 57	Amaranthus tricolor	-0.321752	-0.694992	-0.376967	-0.67111	-0.700069	-0.858365	-1.05337	-0.260538	0.407699	-0.36153			-1.11769	-0.81184	-0.963769	-0.0534035	-0.139426	-7.97712	15	-0.531808	A 94	-0.101586		0.0888752		-0.975899	-1.31122	-0.968365	-0.656043	-0.908247	-0.991132	-1.31134		-1.43827	-1.3134	-1.07268	-1.24658	-0.577278		0.172141	-12.5094	14	-0.893531	A 82	-0.23209
A 58	Amaranthus tricolor	0.817745	-0.465937	-0.506955	-0.477206	0.632701	-0.696598	-0.232967	-0.423958	-0.0803944	0.290921	-0.612045		-0.24677	-0.0315624	-0.0741667	0.200691	-0.255789	-2.16229	16	-0.135143	A 2	-0.0814112		0.0662596	-0.534546	-0.606634	1.10316	-0.419418	-0.845347	-0.0764459	-0.558132	-0.266595	-0.47543	-0.738641	-0.398534	-0.822842	-0.539866	-0.0713111	-0.640756	-0.719542	-6.54462	17	-0.384978	A 98	-0.231375
A 59	Amaranthus tricolor	-0.135168	-0.294146	-0.683452	-0.438835	0.537316	-0.551007	-0.841909	-0.625885	-0.278352	-0.231431	-0.736697	-0.795186	-0.230431	-0.587513	0.0401671	0.12695	-0.143062	-5.86864	17	-0.345214	A 29	-0.0790549				-0.930083		-0.845312	-0.420419	-0.952517	-0.710297	-1.24037	-1.28643	-1.07396	-1.13876	-0.938581	-0.861297	-0.0760531		0.100448	-10.3736	13	-0.797972	A 102	-0.21229
A 60	Amaranthus tricolor	-0.561646	-0.788311	-1.0603	-0.783666	-1.03873	-0.362277	-1.12039	-0.354458	-0.683333	-1.596			-1.1455	-0.852566	-1.38564	-0.221319	-0.368515	-12.3227	15	-0.82151	A 42	-0.0745602				-0.980944	-1.23177	-0.974996	-0.433509	-0.775439	-0.872533	-1.22886		-1.15168	-1.15624	-1.29814	-1.16618	-0.498562		0.157205	-11.6116	13	-0.893203	A 38	-0.210548
A 61	Amaranthus tricolor	-0.341743	-0.83497	0.75834	-0.693621	0.122521	-0.572576	-0.81045	-0.673784	0.276231	-1.19592	-0.932514	-0.726422	-0.0985364	-0.665384	0.353209	0.488545	-0.0812444	-5.62832	17	-0.331078	A 93	-0.0624241				-0.983045	-1.07021	-0.897259	-0.493925	-0.845338	-0.717011	-1.23526		-0.962059	-1.15425	-1.07004	-0.759446	-0.522271		0.173635	-10.5365	13	-0.810498	A 115	-0.196951
A 62	Amaranthus tricolor	-0.515	0.155481	-0.788396	-0.552926	0.00525792	-0.65346	-0.630995	0.0268562	-0.281374	-0.340988			-0.331574	-0.602618	0.234596	0.05854	-0.146698	-4.3633	15	-0.290887	A 63	-0.0622955		0.249697		-1.00448		-0.997838	-0.600661	-0.930382	-0.972111	-1.27362		-1.39791	-1.32099	-1.26406	-1.29826	-0.521797		0.101942	-11.2305	13	-0.863883	A 4	-0.182235
A 63	Amaranthus tricolor	-0.441699		-0.46283	-0.494601	0.237158	-0.338012	-0.462483	-0.479371	-0.287418	-1.31233	-0.862709	-0.480834	1.65303	0.717276	1.20521	0.795946	0.0169368	-0.996728	16	-0.0622955	A 45	-0.0484772			-1.03871	-0.616512	-0.985428	-0.819891	-0.612744	-0.449242	-0.626383	-0.363781	-1.38725	-0.300518	0.0076635	-0.438613	-0.608273	-0.32548	-0.844131	0.285656	-9.12363	16	-0.570227	A 64	-0.175157
A 64	Amaranthus tricolor	-0.574973		-0.416321	-0.64604	-1.05011		-0.844918	-0.555446	-0.745289	0.146149			0.968656	0.081664	1.46231	0.131392	-0.193971	-2.23689	13	-0.172069	A 75	-0.0295435		-0.109639		-0.50155	1.01891	-0.865207	0.369022	0.78914	-0.33436	-0.195624	-1.06912	0.0174342	0.153008	-0.0742119	-0.397139	-0.109247	-0.816217	-0.677721	-2.80252	16	-0.175157	A 97	-0.158905
A 65	Amaranthus tricolor	-0.428371	-0.762861	0.623582	-0.738132	-0.94247	-0.319139	-0.425006	2.00199	1.57882	2.21599	4.01731	0.845337	2.88199	0.183143	2.28038	0.307303	-0.288516	13.0313	17	0.76655	A 46	-0.029088				-0.597386	-0.474612	-0.960996	-0.666112	-0.13819	-0.881483	-1.15853	-1.30267	-0.44972	-0.933969	-0.834299	-0.673809	-0.422216	-0.612842	0.279681	-9.82716	15	-0.655144	A 100	-0.139002
A 66	Amaranthus tricolor	-0.594964	-0.718322	-0.131302	3.17268	0.908356	-0.0683991	0.847043	-0.392025	0.218808	-1.2419	-0.828713	-0.569246	1.65585	0.434881	0.910816	5.06668	-0.143062	8.52719	17	0.501599	A 27	-0.0211018			-0.873681	-0.353171	-1.23924	-0.835733	-0.491911	-0.60302	-0.732675	-0.939864		-0.975339	-0.430517	-0.711804	-1.00436	-0.516107	-0.856094	0.182597	-10.3809	15	-0.692061	A 113	-0.133744
A 67	Amaranthus tricolor	0.0980627	-0.784069	-0.836098	-0.586181	-0.852335	-0.815227	-0.0351842	-0.611797	-0.603243	0.437649	1.47894		-0.337586	-0.589639	-0.642473	-0.0525151	-0.270334	-5.00203	16	-0.312627	A 21	-0.0187378		0.129081	-0.888821	-0.9511	-1.17845	-0.780102	-0.629862	-0.230224	-0.725962	-0.0862899	-1.12457	-0.469592	-0.490496	-0.683456	-0.590369	-0.279957	-0.772351	-0.735972	-10.4885	17	-0.61697	A 117	-0.119228
A 68	Amaranthus tricolor	-0.468354	-0.68863	-0.38293	-0.802596	0.891729	-0.691205	1.04182	-0.616493	-0.0667943	0.90131	-0.924808	1.42492	0.406297	-0.223779	0.762549	1.07136	-0.193971	1.44043	17	0.0847311	A 100	-0.00846712		-0.109639		-0.97632	-1.29789	-0.792996	1.15544	-0.238379	-0.693515	-0.940504		-0.755063	-0.652484	-1.04301	-0.843899	-0.569217	-0.70456	0.142269	-8.31976	15	-0.554651	A 119	-0.109228
A 69	Amaranthus tricolor	-0.541655		-0.704918	-0.0873524	-0.048998	-0.658852	-0.055154	-0.758312	-0.456664	-0.197195	0.493053		-1.02936	-0.632938	-1.06343	0.447677	-0.328515	-5.62261	15	-0.374841	A 48	-0.00343907		0.124055		-0.98935	-1.32615	-0.912733	-0.563404	-0.439922	-0.916168	-0.881681		-0.743483	-0.973623	-0.931825	-1.00487	-0.584391		0.206494	-9.93705	14	-0.709789	A 104	-0.100113
A 70	Amaranthus tricolor	0.351284	-0.527443	-0.130109	-0.580041	-0.0840018		-0.763671	0.0155858	-0.0078605	0.291899	-0.778399		1.84039	1.01601	0.58524	1.00029		2.22917	14	0.159226	A 43	0.00835547		0.169286	-0.943324	-0.707515	-0.470346	-1.01221	-0.550314	-0.873298	-0.492119	-0.90278	-0.414381	-0.294946	0.408492	-0.344465	-0.450682	-0.212147	-0.652719	-0.7061	-8.44957	17	-0.497033	A 109	-0.0999825
A 71	Amaranthus tricolor	0.204682	-0.239003	-0.848024	-0.063818	0.592447	-0.596841	0.0767013	-0.498155	-0.331241	0.0581125	0.284997	-0.146835	-0.856071	-0.366319	-0.913328	0.49743	-0.532151	-3.67742	17	-0.216319	A 35	0.0115404		0.201953	-0.752561	-0.968544	-1.15659	-0.923049	0.654993	-0.428272	-0.26499	-0.214166	1.94749	-1.06236	-0.759019	-0.68845	-0.791876	-0.372426	-0.134312	-0.74344	-6.45562	17	-0.379742	A 37	-0.0981547
A 72	Amaranthus tricolor	-0.12184	-0.866784	-0.304221	-0.873711	-0.00174284	-0.311051	0.1481	-0.12905	0.0903626	0.368198	-0.755282	0.521162	1.5508	1.03279	0.603582	0.957642	0.00239147	1.91135	17	0.112432	A 104	0.0136057		-0.185024		-0.979262	-0.574856	-1.00852	-0.541252	-0.742819	-0.400373	-0.348436	-0.467589	0.567364	0.182997	-0.236364	0.239643	-0.208828	-0.692596	0.131814	-5.2641	16	-0.329006	A 101	-0.0801006
A 73	Amaranthus tricolor	-0.268442	-0.697113	-0.68703	-0.578507	0.663329	-0.675029	-0.872001	-0.529148	-0.607777	-1.50405	-0.681397		-0.4523	-0.580576	-0.0815036	0.0620938	-0.190335	-7.67979	16	-0.479987	A 6	0.0442853		-0.034254		-0.922517	-1.29949	-0.575628	-0.856424		-1.00232	-1.29344		-1.35498	-1.22834	-1.24967	-1.3442	-0.62612		0.0959674	-11.6914	13	-0.89934	A 106	-0.070658
A 74	Amaranthus tricolor	-0.221796	-0.739531	-0.241016	-0.0305627	0.340419	-0.0737914	0.0974918	-0.706656	1.64984	1.37671	0.661673	0.393457	0.365218	-0.344837	0.522876	0.266435	-0.430333	2.8856	17	0.169741	A 112	0.0593973		0.0939009		-0.915581	-0.310916	-0.466575	-0.404308	-0.423612	-0.744982	-0.215445	0.104816	0.380531	-0.589974	-0.535405	0.374432	-0.208828	-0.0226556	0.169154	-3.71545	16	-0.232216	A 95	-0.0435563
A 75	Amaranthus tricolor	-0.335079	-0.822245	-0.997093	-0.584646	0.171526	-0.564487	-0.223393	1.10881	-0.205818	0.665567			-0.281321	-0.432666	1.11625	1.13178	-0.190335	-0.443153	15	-0.0295435	A 95	0.0612129		0.0411312	-0.978146	-0.956984	-0.937439	-0.449997	-0.585557	-0.976982	-0.771835	-1.07286	-1.25507	-1.151	-1.13116	-0.953563	-0.790356	-0.637975		-0.67324	-13.281	16	-0.830064	A 28	-0.0352924
A 76	Amaranthus tricolor	-0.295097	-0.0226732	-1.04837	-0.632227	-0.637062	-0.604929	-0.887594	-0.157226	-0.554887	-1.45808	-0.917556	0.776573	-0.695936	-0.814526	-0.626576	-0.11826	-0.0121539	-8.70658	17	-0.512152	A 109	0.0633907		-0.0593824	-1.03871	-0.642362	-1.31122	-1.05458	-0.338857	-0.856988	-0.758409	-1.1272		-0.46683	-0.557454	-1.0555	-0.756574	-0.619007		0.199026	-10.444	15	-0.696269	A 94	-0.0245044
A 77	Amaranthus tricolor	-0.0885215		-0.718036	-0.777015	-0.721071	-0.863758	-1.27659	-0.62025	-0.935691	-1.63611			-1.18511	-0.799757	-1.44373	-0.184893	-0.303061	-11.5536	14	-0.825256	A 33	0.0677759		-0.107126		-0.95152		-1.02142	-0.412363	-0.519141	-0.657711	-1.03513		-0.999641	-0.897921	-1.11777	-1.0623	-0.569691		0.173635	-9.1781	13	-0.706007	A 41	0.0333001
A 78	Amaranthus tricolor	-0.388389		0.621197	-0.734039	-0.951221	-0.696598	-0.811544	-0.44556	-0.0970168	-1.53242			-1.1611	-0.791589	-0.92097	0.122508	-0.295788	-8.08253	14	-0.577324	A 13	0.070387		0.0486698		-0.873968	-1.30109	-1.03358	-0.430488	-0.987466	-0.940783	-1.05048		-1.34415	-1.21101	-1.09324	-1.17293	-0.578226			-11.9687	13	-0.920672	A 49	0.0459083
A 79	Amaranthus tricolor	-0.375062	-0.476542	-0.824173	-0.860409	-1.33189	-0.70199	-0.969388	0.575347	-0.15444	-1.23212			-1.12476	-0.843392	-1.00382	-0.250637	-0.343061	-9.91633	15	-0.661088	A 97	0.0760804		0.154209	-0.328643	-0.955723	-0.403695	-0.499733	-0.333822	-0.545936	-0.871414	-1.17835		-1.19945	-1.20088	-1.22793	-1.14557	-0.486707		0.127333	-10.0963	15	-0.673088	A 21	0.05293
A 80	Amaranthus tricolor	-0.421708	-0.851938	-0.580893	-0.698225	-1.17962	-0.553703	-0.537438	1.92591	1.24033	-0.202085	-0.751655		-0.885235	-0.656098	-0.677935	0.399701	0.0678456	-4.36275	16	-0.272672	A 101	0.0784127		0.0687725	-1.09624	-0.931764	-1.21418	-0.780102	-0.856424	-1.00028		-1.28002		-1.48058	-1.32398	-1.23233	-1.50872	-0.609523		0.140776	-13.1046	14	-0.936042	A 46	0.0876728
A 81	Amaranthus tricolor	-0.688257	-0.487146	-0.828943	-0.640924	-0.884714	-0.168156	-0.972944	-0.399539	-0.718089	-1.59405	-0.884013	-1.42389	-0.940685	-0.699845	-0.92739	0.325072	-0.277607	-12.2111	17	-0.718301	A 68	0.0847311		-0.0568696	-0.896391	-0.96413	-1.17578	-0.868523	-0.623821	-0.966497		-1.29664		-1.48204	-1.32575	-1.25995	-1.49419	-0.586762		-0.662785	-13.6601	14	-0.975724	A 47	0.0930241
A 82	Amaranthus tricolor	-0.395053	-0.652575	-0.0561711	-0.834316	0.662454	-0.0468301	0.590171	-0.532905	-0.267774	1.32291	-0.808315	0.344339	1.72768	0.745918	1.82487	0.695552	2.11874	6.43871	17	0.378747	A 40	0.0919711		-0.187537	-0.797981	0.208399	-0.0853684	-0.562733	0.540202	-0.297794	-0.536874	-0.13808	-1.27187	0.0964606	0.07861	-0.221089	-0.262519	-0.0148818	-0.616829	0.124346	-3.94554	17	-0.23209	A 23	0.162402
A 83	Amaranthus tricolor	-0.648274	-0.648333	-0.857564	-0.727899	-1.27588	-0.623802	-0.59598	3.11212	1.40504	0.17256	-0.879934	-0.883597	-0.998931	-0.632826	-0.590809	0.894563	0.482388	-3.29716	17	-0.193951	A 72	0.112432		-0.0216898	-0.963006	-0.886788	-1.1198	-0.46326	-0.478821		-0.851274	-1.2538	-1.2069	-1.16727	-0.972856	-1.07973	-0.993383	-0.640346		0.771078	-11.3278	15	-0.755189	A 45	0.203002
A 84	Amaranthus tricolor	-0.361734		0.928875	-0.543205	-1.15249	-0.497084	-0.318865	1.56244	1.52593	0.447431	-0.825993	-0.844303	-1.11655	-0.792932	-0.550456	0.381933	0.136936	-2.02007	16	-0.126254	A 11	0.114863		-0.0995878		-0.585407	-0.97423	-0.934838	-0.604689		-1.0012	-1.32221		-1.44951	-1.33342	-1.34484	-1.35113	-0.625646		-0.692657	-12.3194	13	-0.947644	A 32	0.217289
A 85	Amaranthus tricolor	-0.814867		-0.656023	-0.789294	-1.2155		-1.28289	-0.546054	-0.589643	-1.50699			-1.16084	-0.841601	-1.38381	-0.115594	-0.0230629	-10.9262	13	-0.840474	A 107	0.124041		0.320057	-1.02357	-0.890991	-1.25203	-0.53326	-0.565418	-0.907082	-1.01798	-1.13935		-1.45871	-1.28955	-1.02039	-1.30063	-0.521323		0.287149	-12.3131	15	-0.820872	A 42	0.223469
A 86	Amaranthus tricolor	-0.46169		-0.677489	-0.730457	-0.889964	-0.728951	-0.504338	-0.395782	-0.536754	-1.58329	-0.921182	-0.86395	-0.873035	-0.664825	-0.721956	0.174926	-0.0848807	-10.4636	16	-0.653976	A 96	0.133522		0.0210285	-0.738935	-0.925879	-1.18805	-0.790786	-0.642952	-0.535451	-0.929595	-1.27938	-1.44773	-1.16033	-0.987505	-1.0856	-0.886802	-0.543136		-0.701619	-13.8227	16	-0.863921	A 39	0.341776
A 87	Amaranthus dubius	-0.634947	-0.875267	-0.619054	-0.817433	-1.11749	-1.02822	-0.936287	-0.0567323	-0.547332	0.0610471		-0.362952	-1.21192	-0.765632	-1.11693	0.507203	-0.383061	-9.90501	16	-0.619063	A 12	0.153142			-0.623872	-0.969594	-0.922509	-0.871101	0.478779	-0.0449912	-0.190026	-0.314549	0.157464	-0.273171	-0.191063	-0.104175	-0.337345	-0.350612		0.140776	-4.41599	15	-0.294399	A 50	0.366894
A 88	Amaranthus dubius	-0.868177		-0.299451	0.157201	-1.16562	-0.197813	-0.72893	-0.384512	-0.245107	-1.4258	-0.746669	-1.43371	-1.22159	-0.787562	-0.246279	0.215794	-0.197607	-9.57583	16	-0.598489	A 20	0.154271			-0.887307	-0.978001	-1.12939	-0.927101	0.502945	-0.464387	-0.502189	-0.283219	0.524879	-0.295772	-0.198196	-0.659956	-0.734785	-0.538868		0.282668	-6.28868	15	-0.419246	A 44	0.377209
A 89	Amaranthus dubius	-0.528327		-0.350731	-0.726876	-1.17175	-0.8341	-0.902366	-0.465283	-0.718089	0.0894145	-0.158765	-0.529952	-1.22137	-0.812064	-1.10592	0.398813	-0.401242	-9.4386	16	-0.589913	A 70	0.159226		-0.0995878		-0.949628	-1.03182	-1.031	-0.25226	-0.307113	-0.165411	-0.384881	0.13226	-0.379163	-0.459126	-0.286889	-0.286842	-0.396135		0.0929802	-5.80461	15	-0.386974	A 55	0.396473
A 90	Amaranthus dubius	-0.35507		1.74935	0.264641	-1.07286	-0.28409	-0.642758	3.51315	-0.335774	1.17814	-0.268458	0.422927	-0.553958	-0.773017	0.0117365	0.346395	-0.0921534	3.1082	16	0.194263	A 74	0.169741				-0.942483	-0.979029	-0.819154	0.463675	-0.510986	-0.191145	-0.418768	0.590969	-0.873048	-0.920547	-0.575061	-0.281268	-0.239651	-0.88002	0.0959674	-6.48055	15	-0.432037	A 33	0.435154
A 91	Amaranthus dubius	-0.728239		-0.469986	-0.605622	-1.09999	-0.602233	-0.765313	0.7707	-0.46422	0.308529	-0.0504306		-1.21301	-0.706558	-0.764449	0.581832	-0.401242	-6.21023	15	-0.414015	A 110	0.181992			-0.625386	-0.957405	-0.354107	-0.900944	-0.684237	-0.474872	-0.397016	-0.322222	-0.526958	-0.590597	-0.485127	-0.142363	-0.555405	-0.331645		0.266239	-7.08204	15	-0.472136	A 3	0.489797
A 92	Amaranthus dubius	-0.861513	-0.767102	-0.212395	0.218596		-0.402719	-0.773246	1.61222	-0.192218	-1.40428	-0.648761	-0.333482	-1.2118	0.141522	-0.340742	0.293977	-0.46306	-5.345	16	-0.334063	A 90	0.194263			-0.850971	-0.907805	-0.0693721	-0.911628	-0.391217	-0.825533	-0.0322669	-0.225675	1.04296	-0.0655277	0.598705	0.0607678	-0.434974	-0.263835	-1.0156	0.167661	-4.12432	16	-0.25777	A 34	0.501505
A 93	Amaranthus blitum	-0.721575		-0.433017	-0.418881	1.21464	0.28749	-0.353607	0.569712	-0.122706	-1.11767	-0.853643	-0.677304	0.504305	0.072042	0.549472	0.914109	-0.412151	-0.998785	16	-0.0624241	A 3	0.195567		0.189389		-0.70226	-0.0272484	-0.536207	-0.502988	-0.0449912	-0.504427	-0.967358	-0.355012	-0.810638	-0.733555	-0.529089	-0.758263	-0.280432	-0.732474	0.260264	-7.03529	16	-0.439706	A 43	0.505085
A 94	Amaranthus blitum	-0.774885		-0.670334	-0.851711	-0.936344	-0.0980566	-0.844918	0.0606672	-0.0320385	-1.25364	2.20509	0.923925	0.263084	-0.359606	0.215031	0.795057	-0.266698	-1.62537	16	-0.101586	A 111	0.204043		-0.109639		-0.0372881	-0.400496	-0.304839	-0.361009	-0.710199	-0.580509	0.0428652	1.66689	0.666286	0.0298295	-0.477976	0.597897	-0.255773	-0.361614	0.203507	-0.39207	16	-0.0245044	A 31	0.505938
A 95	Amaranthus blitum	-0.248451		-0.732347	0.492312	-1.12536	-0.459338	-0.704309	0.720922	-0.226973	0.555032	2.62166	0.845337	-0.511319	-0.492076	-0.430008	0.890121	-0.215789	0.979406	16	0.0612129	A 113	0.239946		-0.0744594		-0.169694	-0.302918	-0.502681	-0.440558		-0.627502	-0.0875686	1.9951	0.255769	-0.192291	-0.567718	0.537934	-0.32548	-0.477258	0.325983	-0.653344	15	-0.0435563	A 10	0.551511
A 96	Amaranthus crispus	-0.794876		-0.759775	0.221154	-1.15162	-0.224775	-0.788839	0.947269	-0.471776	1.10477	0.467216	0.383633	0.263301	1.54869	0.514316	1.33345	-0.455787	2.13635	16	0.133522	A 102	0.283796		-0.104614		-0.135437	-0.922509	0.10374	-0.847361	-0.591371	-0.671137	-0.155982	-0.353332	0.166142	1.07516	-0.170269	-0.178234	-0.326903	-0.88002	0.273707	-3.71842	16	-0.232401	A 8	0.625673
A 97	Amaranthus crispus	-0.708248		-0.622632	0.235991	-0.914467	0.171556	-1.47848	0.661753	-0.0214606	1.25835	2.54732	0.530986	0.394137	-0.612687	0.151138	0.00345671	-0.379424	1.21729	16	0.0760804	A 25	0.284674				0.274812	0.0836594	-0.452575	-0.433509	-0.394488	-0.795331	-0.336288	1.25803	0.0777223	-0.575248	-0.658634	0.0560408	-0.469636		0.140776	-2.22467	14	-0.158905	A 51	0.628487
A 98	Amaranthus crispus	-0.56831		-0.765738	0.271804	-1.16824	-0.513261	0.670324	-0.040766	-0.495954	0.452322	1.7432		-0.653731	-0.701523	-0.496346	0.834149	-0.397606	-1.82968	15	-0.121979	A 103	0.286492		-0.127229		-0.295585	-0.454883	-0.85747	-0.66007	-0.427107	-0.670018	-0.224396	2.33003	-0.482864	-0.462041	-0.837236	0.0323937	-0.214518	-0.541062	0.190065	-3.702	16	-0.231375	A 30	0.674893
A 99	Amaranthus crispus			-0.269637	-0.126747	-0.931969	-0.378454	-0.563153	0.0700592	-0.199773	-0.315555	0.618158	-0.913068	-0.216657	-0.421142	-0.479838	0.476996	-0.444878	-4.09566	15	-0.273044	A 1	0.297577		0.0411312	-0.928184	0.186541	-0.0251156	-0.366733	-0.766806	-0.669425	-0.59953	-0.3235	-0.302364	-0.251421	0.263301	-0.0662806	-0.389876	-0.301296	-0.760388	0.245328	-5.01462	17	-0.294978	A 29	0.694582
A 100	Amaranthus crispus			-0.379352	0.0988769	-0.000867741	-0.278697	-0.820572	-0.210761	-0.580576	0.418086	2.14617	-0.706775	0.427481	-0.29214	-0.0891462	0.513422	-0.372152	-0.127007	15	-0.00846712	A 38	0.336498		0.00343862		0.525332	-0.857457	2.595	-0.505002	-0.0403313	-0.768478	-0.245496	-0.200429	-0.380743	-0.757485	-0.344465	-0.318428	-0.399455	-0.796278	0.266239	-2.22404	16	-0.139002	A 25	0.703424
A 101	Amaranthus crispus	-0.46169		-0.167078	0.159248	-1.07811	0.0151809	-0.698017	0.813903	-0.456664	0.56677	1.9023	-0.893421	0.746856	-0.0566244	0.844172	0.389928	-0.372152	1.2546	16	0.0784127	A 82	0.378747		-0.097075		0.0730502	-0.310916	-0.164839	-0.369065	-0.63797	-0.616313	-0.0607146	1.33084	0.61472	-0.139138	-0.495307	0.020908	-0.255773	-0.341675	0.167661	-1.28161	16	-0.0801006	A 26	0.733136
A 102	Amaranthus crispus		-0.349289	-0.74785	0.115249	-1.04311	-0.000995868	1.31784	-0.160983	-0.252663	1.07836	3.53774	0.806044	-0.182933	-0.272336	0.580654	0.50898	-0.39397	4.54074	16	0.283796	A 34	0.37893		-0.102101		0.0528741	-0.235734	-0.497523	-0.630869	-0.413127	-0.756171	-0.290892	0.837965	0.0928976	-0.451916	-0.25017	-0.364877	-0.455884		0.281175	-3.18435	15	-0.21229	A 48	0.772399
A 103	Amaranthus crispus		-0.658937	-0.776471	-0.0392602	-1.20762	-0.173548	-0.606375	0.843957	-0.205818	1.35519	-0.22721	-0.254894	0.690455	5.32331	0.420465	0.501872	-0.401242	4.58387	16	0.286492	A 105	0.436285				-0.178941	-1.05954	1.01374	-0.806077	-0.477202	-0.889315	-0.540251	-1.45278	-0.660278	0.53888	-0.638218	-0.723299	-0.525117	-0.860082	0.426055	-6.83243	15	-0.455495	A 11	0.8474
A 104	Amaranthus crispus	0.0647441	-0.788311		-0.848641	-1.11311	-0.224775	-0.776802	0.67678	-0.362975	0.756539	2.54823	-0.264717	0.0217957	-0.348082	0.512176	0.711544	-0.346697	0.217691	16	0.0136057	A 22	0.458602			-0.935754	1.0848	0.831754	-0.166313	0.489855	0.643517	-0.755052	-0.246775	-0.398138	-0.199352	-0.633923	-0.604143	-0.112867	-0.265257	-0.616829	0.282668	-1.60181	16	-0.100113	A 22	0.904882
A 105	Amaranthus crispus	-0.861513	-0.860421	0.734489	0.135202	-1.04311	1.14216	-0.461389	0.778213	-0.260218	1.30921	2.03557	0.118399	1.9369	0.18538	2.44485	0.473442	-0.390333	7.41684	17	0.436285	A 54	0.496194		0.0536954		0.421089	-0.196276	-0.280523	0.443536	-0.703209	-0.700228	-0.27235	0.250438	-0.249566	-0.422617	-0.556702	-0.479566	-0.399455	-1.01959	0.266239	-3.84509	16	-0.240318	A 13	0.969743
A 106	Amaranthus crispus	-0.435035	-0.822245	-0.505762	-0.781108	-1.04836	-0.0522224	-0.887047	-0.00601572	-0.875246	-0.341966	-0.839592	0.118399	0.327518	1.89385	1.3816	-0.00898146	-0.281243	-3.16345	17	-0.186086	A 66	0.501599		-0.149845	-0.981174	0.361401	0.0756612	-0.195049	0.439508		-0.690158	-0.207133	-0.251957	-0.0914083	1.9654	-0.615453	-0.0456417	-0.210251	-0.724498	0.190065	-1.13053	16	-0.070658	A 27	1.01556
A 107	Amaranthus hybridus	1.10428	-0.455333	-0.417514	0.105016	1.18139	-0.66694	-0.447711	-0.601466	-0.545821	-1.12256		-0.60854	0.492729	2.94723	0.0676806	-0.0356347	0.98784	1.98465	16	0.124041	A 50	0.559236		-0.0116384	-0.554228	-0.886788	-0.39623	0.312266	-0.857431	-0.719519	-0.338835	-0.246135	-0.358372	-0.0472672	0.000453802	-0.411881	-0.471965	-0.299874	-0.88002	0.352868	-5.8146	17	-0.342035	A 19	1.02573
A 108	Amaranthus hybridus	-0.728239		-0.393663	-0.159491	-1.29338	-0.38115	-0.21245	1.0008	-0.46422	-0.0250335	-0.901238	0.216634	0.262446	-0.0946649	-0.141116	0.413028	-0.444878	-3.34662	16	-0.209163	A 41	0.699032				-0.935757	-1.24777	0.0621083	0.55732	-0.847668	-0.571559	-0.475673	-0.618811	-0.52805	-0.320991	-0.276755	-0.436156	-0.337335	-0.860082	0.257277	-6.5799	15	-0.43866	A 54	1.04084
A 109	Amaranthus hybridus	1.29087	0.46725	-0.821788	0.00320412	0.67033	0.136507	0.388285	-0.253024	-0.376575	0.45917	-0.848204	-0.559422	-0.141909	-0.298853	0.496891	0.826153	-0.361243	1.07764	17	0.0633907	A 23	0.724014		0.279851	-0.466417	-0.878381	1.8038		-0.273405		-0.457435	0.0121749	0.133381	-0.433386	-0.0930422	0.137144	-0.00797526	-0.11304	-0.453332	-0.68967	-1.49974	15	-0.0999825	A 9	1.0546
A 110	Amaranthus hybridus	1.80398	-0.372619	-0.0490158	0.389988	-0.0192447	-0.305659	0.401963	1.12666	-0.440042	0.397544	0.673458	1.06145	-0.619329	-0.401562	-0.770258	0.559621	-0.343061	3.09387	17	0.181992	A 65	0.76655		0.347698	-0.569368	-0.28991	-1.17792	-0.383681	-0.468752	-0.520306	-0.455197	-0.151507	-0.14106	-0.598711	0.0530693	-0.246939	-0.774647	-0.313151	-0.856094	0.14675	-6.39972	17	-0.376454	A 15	1.06244
A 111	Amaranthus hybridus	0.151373	-0.23264	-0.0716742	0.211433	0.357046	0.349501	-0.295612	-0.292471	-0.220929	1.17031	-0.0762675		0.988307	0.495746	0.340675	0.729313	-0.339425	3.26469	16	0.204043	A 32	0.81649			-0.572396	-0.617352	0.395588	-0.890996	-0.348926	-0.692724	-0.693515	-0.978867	-0.659137	-0.829595	-0.574865	-0.398075	-0.675161	-0.233012	-0.620817	-0.686683	-9.07653	16	-0.567283	A 5	1.13821
A 112	Amaranthus hybridus	3.39661	0.233953	-0.659601	-0.859897	0.597697	-0.0603107	-0.176341	0.0456401	-0.438531	0.347656	-0.249874	-0.647834	0.134311	0.0243795	-0.278684	0.0345521	-0.433969	1.00975	17	0.0593973	A 19	0.88783				0.443997	-0.495941	-0.857838	-0.473787	-0.67525	-0.812114	-0.511479	-1.17497	-0.572596	-0.590435	-0.689185	-0.818225	-0.545507	-0.740449	0.2752	-8.23858	15	-0.549239	A 20	1.15845
A 113	Amaranthus hybridus	0.771099	2.4736		0.124458	0.266911	0.344109	-0.445523	-0.23424	-0.290441	-1.03844	-0.746216	0.0692815	0.842	0.886221	1.09699	0.127838	-0.408515	3.83914	16	0.239946	A 24	0.92285		-0.122203	-0.557256	-0.315551	0.0783273	-1.08957	-0.382155		-0.333241	0.0991308	0.369176	0.168288	1.56358	-0.0442491	-0.215563	-0.046653	-0.596891	-0.715062	-2.1399	16	-0.133744	A 17	1.17859
A 114	Amaranthus viridis		2.31454	1.49534	1.63476	1.84471	3.30716	2.8763	3.31217	2.99323	0.767299	0.732838	-0.471011	1.42003	1.08862	2.21862	0.33218	0.806023	26.6728	16	1.66705	A 116	0.959054			-0.899419	-0.9263	-0.35304	-0.83168	-0.42646	-0.556421	-0.0524064	-0.508282	0.254359	-0.275382	0.032514	-1.04933	-0.386497	-0.4023		-0.674734	-7.05538	15	-0.470358	A 14	1.24778
A 115	Amaranthus viridis		0.878701	1.31288	1.14872	1.63469	3.00519	1.91885	3.8785	2.68496	0.659698	0.210659	-0.805009	0.991238	1.03167	1.9493	-0.837897	1.12238	20.7845	16	1.29903	A 115	1.29903		-0.124716	-0.534546	-0.633325	-1.01795	-0.409839	-0.480835	-0.61001	-0.386946	-0.336927	3.34714	-0.0100173	-0.312861	-0.233573	-0.184991	-0.544084		-0.677721	-3.15121	16	-0.196951	A 18	1.28606
A 116	Amaranthus viridis	1.33752	2.077	0.848974	0.622263	0.655454	0.211998	1.012	4.3434	6.34037	0.362329	-0.156045	-0.372776	-1.04878	-0.696376	-1.10562	0.433462	1.43875	16.3039	17	0.959054	A 117	1.31889		0.0235414	-0.808579	-0.893934	0.00581063	-0.479839	-0.553335	-0.971157	-1.02805	-1.33628	-1.47014	-1.48285	-1.33104	-1.14347	-1.51919	-0.621378		0.175129	-13.4348	16	-0.839673	A 2	1.36218
A 117	Amaranthus viridis	1.07763		2.97648	1.64294	3.67628	0.139203	3.18761	0.672084	-0.0123939	2.26295	0.876981	-0.44154	0.681729	2.06469	0.791897	0.521418	0.984203	21.1022	16	1.31889	A 114	1.66705		-0.0367668		0.154806	0.323604	1.93332	0.397217	-0.756799	-0.636453	-0.345239	-0.570084	-0.6372	0.715901	-0.776429	-0.637832	-0.389497	-0.919898	0.273707	-1.90765	16	-0.119228	A 6	1.39498
A 118	Amaranthus viridis	1.01766	2.47997	3.58587	0.995233	4.19084	0.395335	-0.69364	-0.743285	2.21349	2.74617	-0.932061	5.91426	1.76469	5.01652	2.13089	3.62385	4.30782	38.0136	17	2.2361	A 119	1.9976		-0.0367668		-0.303151	-0.894782	0.443055	-0.358995	-0.167315	-0.565964	-0.343321	-1.46678	-0.554043	0.659221	-0.520423	-0.808767	-0.285648	-0.967751	0.193052	-5.97838	16	-0.373649	A 12	1.47872
A 119	Amaranthus viridis	0.497886	2.35483	3.49286	2.25433	2.87294	0.559799	4.84565	-0.713231	2.08202	1.93525	1.16209	2.8788	1.2252	2.06481	2.55826	3.4817	0.406025	33.9592	17	1.9976	A 120	2.1346				0.0659045	-1.22964	1.66879	-0.513057	0.0120932	-0.571559	-0.215445	-0.454707	-0.208057	1.2508	-0.529236	-0.300861	-0.264783	-0.66867	0.320009	-1.63842	15	-0.109228	A 1	1.55672
A 120	Amaranthus viridis		3.96246	4.17738	2.70813	3.22736	3.23436	3.32138	0.761308	1.77829	2.6102	0.42642	-0.176306	0.425024	0.830055	1.34003	0.67423	4.85327	34.1536	16	2.1346	A 118	2.2361			-0.931212	0.653325	-0.417025	-0.886207	-0.182781	-0.838348	-0.621907	-0.927716	-1.2097	-0.623774	-0.71346	-0.776429	-0.887984	-0.254825	-0.939837	-0.671747	-10.2296	16	-0.639352	A 7	1.84236
