# Supplementary material for: Comparative Analysis of Polyphenolic Compounds in Different Amaranthus Species: Influence of Genotypes and Harvesting Year
Source: Antioxidants (Basel). 2024 Apr 22;13(4):501. doi: 10.3390/antiox13040501 (PMC11047707; doi:10.3390/antiox13040501)
Supplement: Supplementary file 1 [file antioxidants-13-00501-s001.zip › Supplementary Table S4.xlsx]

## Sheet: Table S4
Supplementary Table S4.Correlations analysis between 17 polyphenols in nine Amaranthus species between the year of 2018 and 2019.
	Galic.acid_18	Protocatechuic.acid_18	X4.hydroxybenzoic.acid_18	X2.4.dihydroxybenzoic.acid_18	Vanilic.acid_18	Caffeic.acid_18	Syringic.acid_18	p.Coumaric.acid_18	Ferulic.acid_18	Sinapic.acid_18	Rutin_18	Quercetin.3.beta.d.glucoside_18	Benzoic.acid_18	Kaempferol.3.o.rutinoside_18	Quercetin_18	t.Cinnamic.acid_18	Kaempferol_18	Galic.acid_19	Protocatechuic.acid_19	X4.hydroxybenzoic.acid_19	X2.4.dihydroxybenzoic.acid_19	Vanilic.acid_19	Caffeic.acid_19	Syringic.acid_19	p.Coumaric.acid_19	Ferulic.acid_19	Sinapic.acid_19	Rutin_19	Quercetin.3.beta.d.glucoside_19	Benzoic.acid_19	Kaempferol.3.o.rutinoside_19	Quercetin_19	t.Cinnamic.acid_19	Kaempferol_19
Galic.acid_18	1	0.26454	0.0333985	-0.10301	0.10127	0.0177681	-0.185598	0.113278	0.141672	-0.0774318	0.0625377	0.113636	-0.0123078	0.0685276	0.147906	-0.0303233	0.0385101	0.0579079	-0.0972971	0.0457477	-0.0698847	-0.0132504	-0.146418	-0.204651	-0.249148	-0.103152	-0.135928	-0.0342601	0.0710465	-0.0570358	-0.0459483	-0.00761368	-0.015336	0.05621
Protocatechuic.acid_18	0.26454	1	0.417886	0.377503	0.511017	0.0975513	0.308635	0.408179	0.286311	-0.026527	0.314471	0.365941	0.462451	0.349927	0.0730246	0.244119	0.370568	-0.17969	0.146283	0.245127	0.14067	0.079666	-0.0140625	-0.00340019	0.0597699	0.100687	0.0243612	0.127106	0.276474	0.143025	0.0765425	0.10992	0.165612	0.136472
X4.hydroxybenzoic.acid_18	0.0333985	0.417886	1	0.432413	0.587023	0.113366	0.315132	0.404912	0.502553	0.17777	0.328693	0.385294	0.544352	0.421481	0.139613	0.301017	0.371713	-0.195033	0.0395468	0.261531	0.0596033	0.397376	-0.0663461	0.0382787	0.0262759	0.0156506	0.0184892	0.00923442	0.144184	0.05448	-0.00505863	0.00430108	0.0794137	-0.00195822
X2.4.dihydroxybenzoic.acid_18	-0.10301	0.377503	0.432413	1	0.426413	0.0892864	0.209251	0.218642	0.31229	0.211706	0.473058	0.376791	0.524695	0.458655	0.235864	0.257653	0.244554	-0.158793	-0.00925842	0.266633	0.0281522	0.154065	-0.0669924	-0.0110193	0.0103887	0.0515589	0.0780577	0.0950726	0.133555	0.029838	0.0523856	-0.113832	0.0667393	-0.00205633
Vanilic.acid_18	0.10127	0.511017	0.587023	0.426413	1	-0.113105	0.376299	0.383567	0.391704	-0.0450459	0.35652	0.460699	0.652819	0.356463	0.214068	0.294313	0.432652	-0.0719533	0.0411149	0.112266	0.0838382	0.209732	0.118806	0.140499	0.13609	0.0506729	0.00862668	0.0205865	0.119891	0.0384389	0.000286331	0.00855938	0.100918	0.0357057
Caffeic.acid_18	0.0177681	0.0975513	0.113366	0.0892864	-0.113105	1	0.271728	0.544714	0.253046	0.182082	0.0350563	0.0312628	0.106126	0.189437	0.183551	0.121175	0.229542	0.113565	-0.264558	-0.221147	-0.18127	-0.21931	-0.105416	-0.253172	-0.231996	-0.290197	0.0443711	-0.229615	-0.212058	-0.272933	-0.213632	-0.16659	-0.303156	0.0219735
Syringic.acid_18	-0.185598	0.308635	0.315132	0.209251	0.376299	0.271728	1	0.397428	0.332139	0.18787	0.16956	0.113515	0.459098	0.26993	0.00151294	0.12017	0.450353	-0.0988499	-0.0200946	0.0169827	0.111641	0.0692285	0.355833	0.199641	0.248978	0.079559	0.303766	0.15795	-0.000487895	0.0541625	0.139202	-0.0629837	0.0384945	-0.0805464
p.Coumaric.acid_18	0.113278	0.408179	0.404912	0.218642	0.383567	0.544714	0.397428	1	0.410964	0.153322	0.160354	0.184031	0.430537	0.239797	0.27282	0.249345	0.296054	0.0213426	-0.178893	-0.119243	-0.104762	-0.0550717	0.0130633	-0.0593283	-0.0764907	-0.182979	0.0194163	-0.121842	-0.124191	-0.186338	-0.148089	-0.136536	-0.177663	0.0177846
Ferulic.acid_18	0.141672	0.286311	0.502553	0.31229	0.391704	0.253046	0.332139	0.410965	1	0.516553	0.459566	0.423367	0.521114	0.549682	0.292405	0.411608	0.29127	-0.0862134	-0.180923	0.136617	0.0678643	0.203606	0.0663478	0.0743524	0.0186371	0.02346	0.149739	0.114865	0.125856	0.0466275	0.0888865	0.00206444	0.068883	0.0452552
Sinapic.acid_18	-0.0774318	-0.026527	0.17777	0.211706	-0.0450459	0.182082	0.18787	0.153322	0.516553	1	0.318862	0.0565825	0.250085	0.342451	0.127165	0.261556	-0.0515963	-0.0387084	-0.172045	0.2001	0.0397279	0.128361	-0.0858924	-0.0108654	-0.0763512	0.0232267	0.348017	0.124558	0.00251867	-0.0227403	0.0862338	-0.0668362	0.0216349	0.0727283
Rutin_18	0.0625377	0.314471	0.328693	0.473058	0.35652	0.0350563	0.16956	0.160354	0.459566	0.318862	1	0.614473	0.362046	0.86127	0.260755	0.323827	0.168051	-0.0711508	-0.0084821	0.375732	0.173304	0.131886	-0.0984891	-0.0302704	0.0552089	0.039753	0.0542071	0.256865	0.250053	0.110383	0.178997	-0.0085502	0.163233	0.132812
Quercetin.3.beta.d.glucoside_18	0.113636	0.365941	0.385294	0.376791	0.460699	0.0312628	0.113515	0.184031	0.423367	0.0565825	0.614473	1	0.302973	0.598088	0.339589	0.418759	0.267541	-0.0713148	-0.0863139	0.181349	0.00456769	0.186489	-0.119651	-0.121389	-0.0389091	-0.0094226	-0.0284341	0.0559961	0.346413	0.016297	-0.0116908	-0.038419	0.052346	0.109835
Benzoic.acid_18	-0.0123078	0.462451	0.544352	0.524695	0.652819	0.106126	0.459098	0.430537	0.521114	0.250085	0.362046	0.302973	1	0.432916	0.216766	0.317178	0.306794	-0.193573	0.0660096	0.189689	0.161962	0.207095	0.19629	0.157235	0.256249	0.137323	0.212331	0.183968	0.209028	0.208771	0.180687	0.118987	0.195304	0.0337834
Kaempferol.3.o.rutinoside_18	0.0685276	0.349927	0.421481	0.458655	0.356463	0.189437	0.26993	0.239797	0.549682	0.342451	0.86127	0.598088	0.432916	1	0.358225	0.387477	0.253475	-0.0483693	-0.138256	0.256407	0.0827431	0.0465254	-0.181648	-0.175313	-0.115641	-0.0663275	0.047378	0.144933	0.199883	0.0030311	0.0644462	-0.0920673	0.0174351	0.0454011
Quercetin_18	0.147906	0.0730246	0.139613	0.235864	0.214068	0.183551	0.00151294	0.27282	0.292405	0.127165	0.260755	0.339589	0.216766	0.358225	1	0.495085	0.248261	0.155345	-0.540609	-0.350508	-0.412181	-0.321218	-0.181541	-0.305821	-0.376853	-0.427431	-0.233204	-0.362393	-0.160787	-0.386062	-0.391943	-0.201303	-0.358818	0.0700097
t.Cinnamic.acid_18	-0.0303233	0.244119	0.301017	0.257653	0.294313	0.121175	0.12017	0.249345	0.411608	0.261556	0.323827	0.418759	0.317178	0.387477	0.495085	1	0.335649	-0.120359	-0.226674	0.00503825	-0.0121373	-0.0238923	0.0746346	-0.0422822	0.0460093	0.0255239	0.0926056	0.0224893	0.120243	0.0312089	0.0204791	0.0896561	0.053982	0.0683634
Kaempferol_18	0.0385102	0.370568	0.371713	0.244553	0.432652	0.229542	0.450353	0.296054	0.29127	-0.0515963	0.168051	0.267541	0.306794	0.253475	0.248261	0.335649	1	-0.049072	-0.249265	-0.1301	0.0177904	-0.0936138	0.129755	0.0307998	0.0990528	-0.129382	-0.145562	-0.122508	-0.139286	-0.100542	-0.124826	0.0254748	-0.0306966	-0.0649713
Galic.acid_19	0.0579079	-0.17969	-0.195033	-0.158793	-0.0719533	0.113565	-0.0988499	0.0213426	-0.0862134	-0.0387084	-0.0711508	-0.0713148	-0.193573	-0.0483693	0.155345	-0.120359	-0.049072	1	-0.253227	-0.311892	-0.248206	-0.186236	-0.151567	-0.182382	-0.401056	-0.384669	-0.141799	-0.235088	-0.315681	-0.431434	-0.257264	-0.353723	-0.420732	-0.0503766
Protocatechuic.acid_19	-0.0972971	0.146283	0.0395468	-0.00925842	0.0411149	-0.264558	-0.0200946	-0.178893	-0.180923	-0.172045	-0.0084821	-0.0863139	0.0660096	-0.138256	-0.540609	-0.226674	-0.249265	-0.253227	1	0.609768	0.586512	0.465373	0.164997	0.373886	0.522325	0.686415	0.348969	0.581664	0.575822	0.726374	0.66132	0.482101	0.600976	0.0968557
X4.hydroxybenzoic.acid_19	0.0457477	0.245127	0.261531	0.266633	0.112266	-0.221147	0.0169827	-0.119243	0.136617	0.2001	0.375732	0.181349	0.189689	0.256407	-0.350508	0.00503825	-0.1301	-0.311892	0.609768	1	0.497462	0.651022	-0.0751404	0.143115	0.333337	0.615478	0.271117	0.655002	0.609799	0.634923	0.659067	0.380061	0.612102	0.185347
X2.4.dihydroxybenzoic.acid_19	-0.0698847	0.14067	0.0596033	0.0281522	0.0838382	-0.18127	0.111641	-0.104762	0.0678643	0.0397279	0.173304	0.00456769	0.161962	0.0827431	-0.412181	-0.0121373	0.0177904	-0.248206	0.586512	0.497462	1	0.430595	0.282271	0.525125	0.62252	0.630852	0.397173	0.54529	0.413054	0.655202	0.646605	0.459962	0.584322	0.0659429
Vanilic.acid_19	-0.0132504	0.079666	0.397376	0.154065	0.209732	-0.21931	0.0692285	-0.0550717	0.203606	0.128361	0.131886	0.186489	0.207095	0.0465254	-0.321218	-0.0238923	-0.0936138	-0.186236	0.465373	0.651022	0.430595	1	0.106057	0.377182	0.360953	0.539998	0.224671	0.490793	0.501031	0.524827	0.537305	0.346615	0.516889	0.0996595
Caffeic.acid_19	-0.146418	-0.0140625	-0.0663461	-0.0669924	0.118806	-0.105416	0.355833	0.0130633	0.0663478	-0.0858924	-0.0984891	-0.119651	0.19629	-0.181648	-0.181541	0.0746346	0.129755	-0.151567	0.164997	-0.0751404	0.282271	0.106057	1	0.569646	0.58871	0.234563	0.276564	0.175386	0.0998296	0.212642	0.236799	0.172799	0.239644	0.102304
Syringic.acid_19	-0.204651	-0.00340019	0.0382787	-0.0110193	0.140499	-0.253172	0.199641	-0.0593283	0.0743524	-0.0108654	-0.0302704	-0.121389	0.157235	-0.175313	-0.305821	-0.0422822	0.0307998	-0.182382	0.373886	0.143115	0.525125	0.377182	0.569646	1	0.580363	0.452635	0.242539	0.388602	0.119534	0.410262	0.482946	0.424124	0.496694	0.168101
p.Coumaric.acid_19	-0.249148	0.0597699	0.0262759	0.0103887	0.13609	-0.231996	0.248978	-0.0764907	0.0186371	-0.0763512	0.0552089	-0.0389091	0.256249	-0.115641	-0.376853	0.0460093	0.0990528	-0.401056	0.522325	0.333337	0.62252	0.360953	0.58871	0.580363	1	0.623109	0.41878	0.557219	0.379749	0.696223	0.627195	0.546531	0.624736	0.00341323
Ferulic.acid_19	-0.103152	0.100687	0.0156506	0.0515589	0.0506729	-0.290197	0.079559	-0.182979	0.02346	0.0232267	0.039753	-0.0094226	0.137323	-0.0663275	-0.427431	0.0255239	-0.129382	-0.384669	0.686415	0.615478	0.630852	0.539998	0.234563	0.452635	0.623109	1	0.570599	0.765687	0.677787	0.828204	0.818211	0.628725	0.758052	0.0304951
Sinapic.acid_19	-0.135928	0.0243612	0.0184892	0.0780577	0.00862668	0.0443711	0.303766	0.0194163	0.149739	0.348017	0.0542071	-0.0284341	0.212331	0.047378	-0.233204	0.0926056	-0.145562	-0.141799	0.348969	0.271117	0.397173	0.224671	0.276564	0.242539	0.41878	0.570599	1	0.484803	0.396993	0.476018	0.525574	0.273388	0.396961	0.0782524
Rutin_19	-0.0342601	0.127106	0.00923442	0.0950726	0.0205865	-0.229615	0.15795	-0.121842	0.114865	0.124558	0.256865	0.0559961	0.183968	0.144933	-0.362393	0.0224893	-0.122508	-0.235088	0.581664	0.655002	0.54529	0.490793	0.175386	0.388602	0.557219	0.765687	0.484803	1	0.72975	0.812235	0.934476	0.548584	0.716244	0.0594296
Quercetin.3.beta.d.glucoside_19	0.0710465	0.276474	0.144184	0.133555	0.119891	-0.212058	-0.000487895	-0.124191	0.125856	0.00251867	0.250053	0.346413	0.209028	0.199883	-0.160787	0.120243	-0.139286	-0.315681	0.575822	0.609799	0.413054	0.501031	0.0998296	0.119534	0.379749	0.677787	0.396993	0.72975	1	0.722489	0.672366	0.481715	0.627668	0.121816
Benzoic.acid_19	-0.0570358	0.143025	0.05448	0.029838	0.0384389	-0.272933	0.0541625	-0.186338	0.0466275	-0.0227403	0.110383	0.016297	0.208771	0.0030311	-0.386062	0.0312089	-0.100542	-0.431434	0.726374	0.634923	0.655202	0.524827	0.212642	0.410262	0.696223	0.828204	0.476018	0.812235	0.722489	1	0.875814	0.763363	0.829867	0.13572
Kaempferol.3.o.rutinoside_19	-0.0459483	0.0765425	-0.00505863	0.0523856	0.000286331	-0.213632	0.139202	-0.148089	0.0888865	0.0862338	0.178997	-0.0116908	0.180687	0.0644462	-0.391943	0.0204791	-0.124826	-0.257264	0.66132	0.659067	0.646605	0.537305	0.236799	0.482946	0.627195	0.818211	0.525574	0.934476	0.672366	0.875814	1	0.677783	0.784716	0.11567
Quercetin_19	-0.00761368	0.10992	0.00430108	-0.113832	0.00855938	-0.16659	-0.0629837	-0.136536	0.00206444	-0.0668362	-0.0085502	-0.038419	0.118987	-0.0920673	-0.201303	0.0896561	0.0254748	-0.353723	0.482101	0.380061	0.459962	0.346615	0.172799	0.424124	0.546531	0.628725	0.273388	0.548584	0.481715	0.763363	0.677783	1	0.781703	0.214831
t.Cinnamic.acid_19	-0.015336	0.165612	0.0794137	0.0667393	0.100918	-0.303156	0.0384945	-0.177663	0.068883	0.0216349	0.163233	0.052346	0.195304	0.0174351	-0.358818	0.053982	-0.0306966	-0.420732	0.600976	0.612102	0.584322	0.516889	0.239644	0.496694	0.624736	0.758052	0.396961	0.716244	0.627668	0.829867	0.784716	0.781703	1	0.177973
Kaempferol_19	0.05621	0.136472	-0.00195822	-0.00205633	0.0357057	0.0219735	-0.0805464	0.0177846	0.0452552	0.0727283	0.132812	0.109835	0.0337834	0.0454012	0.0700097	0.0683634	-0.0649713	-0.0503766	0.0968557	0.185347	0.0659429	0.0996595	0.102304	0.168101	0.00341323	0.0304951	0.0782524	0.0594296	0.121816	0.13572	0.11567	0.214831	0.177973	1
